# Supplementary material for: Dynamic expression of genes associated with schizophrenia and bipolar disorder across development
Source: Transl Psychiatry. 2019 Feb 4;9:74. doi: 10.1038/s41398-019-0405-x (PMC6362023; doi:10.1038/s41398-019-0405-x)
Supplement: Supplementary file 2 — Supplementary Tables 2-10 [file 41398_2019_405_MOESM2_ESM.xlsx]

## Sheet: Index
Supplementary Table	Description
Supp Table 2	GO / MP pathway analyses of top 10% Early Midfetal 1 expressed genes
Supp Table 3	GO / MP pathway analyses of top 10% Early Infancy expressed genes
Supp Table 4	GO / MP pathway analyses of top 10% Late Childhood expressed genes
Supp Table 5	GO / MP pathway analyses of top 20% Late Childhood expressed genes
Supp Table 6	Genetic association of Early Midfetal 1 highly expressed genes (within top 10%) from selected pathways with schizophrenia
Supp Table 7	Genetic association of Early Infancy highly expressed genes (within top 10%) from selected pathways with schizophrenia
Supp Table 8	Genetic association of Late Childhood highly expressed genes (within top 20%) from selected pathways with schizophrenia
Supp Table 9	Genetic association of Early Infancy highly expressed genes (within top 10%) from selected pathways with bipolar disorder
Supp Table 10	Genetic association of Late Childhood highly expressed genes (within top 10%) from selected pathways with bipolar disorder

## Sheet: Supp Table 2
Term	N genes	Odds Ratio	P	Padj
GO:0003700_DNA-binding_transcription_factor_activity	1696	2.78884	6.09961e-49	4.28314e-45
GO:0000981_RNA_polymerase_II_transcription_factor_activity,_sequence-specific_DNA_binding	1608	2.79065	3.11679e-47	2.18861e-43
GO:0140110_transcription_regulator_activity	1988	2.58975	3.52524e-46	2.47542e-42
GO:0003677_DNA_binding	1396	1.8285	3.71056e-13	2.60556e-09
GO:0045934_negative_regulation_of_nucleobase-containing_compound_metabolic_process	1149	1.83066	2.4595e-11	1.72706e-07
GO:0016070_RNA_metabolic_process	1364	1.72594	1.11656e-10	7.84051e-07
GO:0051253_negative_regulation_of_RNA_metabolic_process	1043	1.83578	1.30013e-10	9.12949e-07
GO:0010605_negative_regulation_of_macromolecule_metabolic_process	1989	1.59628	2.02499e-10	1.42195e-06
GO:0090304_nucleic_acid_metabolic_process	1895	1.60095	3.71077e-10	2.6057e-06
GO:2000113_negative_regulation_of_cellular_macromolecule_biosynthetic_process	1119	1.77905	3.94912e-10	2.77307e-06
GO:0051172_negative_regulation_of_nitrogen_compound_metabolic_process	1747	1.62254	3.99945e-10	2.80841e-06
GO:1990234_transferase_complex	731	1.95893	4.9391e-10	3.46824e-06
GO:0010558_negative_regulation_of_macromolecule_biosynthetic_process	1142	1.75188	9.10826e-10	6.39582e-06
GO:0010467_gene_expression	1617	1.61723	1.58349e-09	1.11192e-05
GO:0010629_negative_regulation_of_gene_expression	1401	1.66172	1.91343e-09	1.34361e-05
GO:0032446_protein_modification_by_small_protein_conjugation	453	2.18587	2.13599e-09	1.49989e-05
MP:0003861_abnormal_nervous_system_development	958	1.7868	2.67374e-09	1.23152e-05
GO:0016567_protein_ubiquitination	411	2.23615	3.1863e-09	2.23742e-05
GO:0045892_negative_regulation_of_transcription,_DNA-templated	963	1.7858	3.90516e-09	2.7422e-05
GO:0006357_regulation_of_transcription_by_RNA_polymerase_II	1565	1.60971	3.99862e-09	2.80783e-05
GO:0070647_protein_modification_by_small_protein_conjugation_or_removal	682	1.92691	4.35391e-09	3.05731e-05
GO:1903507_negative_regulation_of_nucleic_acid-templated_transcription	966	1.77981	4.68496e-09	3.28978e-05
GO:1902679_negative_regulation_of_RNA_biosynthetic_process	967	1.77783	4.97666e-09	3.49461e-05
GO:0031324_negative_regulation_of_cellular_metabolic_process	1880	1.55605	4.98474e-09	3.50028e-05
GO:0031327_negative_regulation_of_cellular_biosynthetic_process	1174	1.70003	5.49438e-09	3.85815e-05
GO:0009890_negative_regulation_of_biosynthetic_process	1187	1.69103	6.8156e-09	4.78592e-05
GO:0043565_sequence-specific_DNA_binding	890	1.78935	1.00856e-08	7.08212e-05
GO:0044451_nucleoplasm_part	959	1.71773	4.16059e-08	0.000292157
MP:0010832_lethality_during_fetal_growth_through_weaning	1736	1.52239	6.69149e-08	0.00030821
GO:0019787_ubiquitin-like_protein_transferase_activity	376	2.09788	2.79793e-07	0.00196471
MP:0002152_abnormal_brain_morphology	1366	1.53791	5.57439e-07	0.00256757
GO:0010628_positive_regulation_of_gene_expression	1505	1.5149	5.68164e-07	0.00398965
GO:0004842_ubiquitin-protein_transferase_activity	354	2.08843	6.93701e-07	0.00487117
MP:0002080_prenatal_lethality	1995	1.44264	7.42517e-07	0.00342003
MP:0005380_embryo_phenotype	1532	1.49588	9.6566e-07	0.00444783
MP:0002058_neonatal_lethality	699	1.73216	1.18132e-06	0.00544116
GO:0010608_posttranscriptional_regulation_of_gene_expression	356	2.06013	1.2439e-06	0.0087347
GO:1902494_catalytic_complex	1255	1.52154	2.86462e-06	0.0201154
GO:0140096_catalytic_activity,_acting_on_a_protein	1922	1.42444	2.94006e-06	0.0206451
MP:0002081_perinatal_lethality	974	1.58531	3.34871e-06	0.0154242
GO:0005730_nucleolus	764	1.65744	4.29293e-06	0.0301449
GO:0000122_negative_regulation_of_transcription_by_RNA_polymerase_II	594	1.74695	4.68341e-06	0.0328869
MP:0011100_preweaning_lethality,_complete_penetrance	758	1.65288	4.76607e-06	0.0219525
GO:0051254_positive_regulation_of_RNA_metabolic_process	1255	1.50725	4.78539e-06	0.033603
GO:0061659_ubiquitin-like_protein_ligase_activity	167	2.48565	5.89246e-06	0.0413769
MP:0008026_abnormal_brain_white_matter_morphology	171	2.456	7.40355e-06	0.0341008
MP:0002199_abnormal_brain_commissure_morphology	128	2.71994	7.56618e-06	0.0348498
GO:0016071_mRNA_metabolic_process	563	1.74713	8.31328e-06	0.0583759
GO:0044212_transcription_regulatory_region_DNA_binding	742	1.64384	8.46575e-06	0.0594465
GO:0001067_regulatory_region_nucleic_acid_binding	742	1.64384	8.46575e-06	0.0594465
MP:0001672_abnormal_embryo_development	855	1.59047	9.56464e-06	0.0440547
MP:0014134_abnormal_embryo_morphology	1166	1.5031	9.97162e-06	0.0459293
GO:0032774_RNA_biosynthetic_process	533	1.75619	1.00283e-05	0.0704187
GO:0042393_histone_binding	176	2.41282	1.03473e-05	0.0726589
MP:0008540_abnormal_cerebral_hemisphere_morphology	459	1.81348	1.17669e-05	0.0541986
GO:0006396_RNA_processing	683	1.6595	1.28653e-05	0.0903401
MP:0000815_abnormal_Ammon_gyrus_morphology	49	3.98165	1.32888e-05	0.0612083
GO:0006351_transcription,_DNA-templated	529	1.74681	1.33055e-05	0.0934315
GO:1903311_regulation_of_mRNA_metabolic_process	237	2.18641	1.33237e-05	0.0935593
GO:0010557_positive_regulation_of_macromolecule_biosynthetic_process	1383	1.45685	1.35678e-05	0.0952728
GO:0097659_nucleic_acid-templated_transcription	530	1.7434	1.41235e-05	0.099175
GO:0000209_protein_polyubiquitination	232	2.17669	1.46232e-05	0.102684
MP:0001265_decreased_body_size	1925	1.38526	1.57347e-05	0.0724739
GO:0031328_positive_regulation_of_cellular_biosynthetic_process	1439	1.44087	1.77527e-05	0.12466
MP:0000787_abnormal_telencephalon_morphology	634	1.66565	1.84763e-05	0.0851018
GO:0045935_positive_regulation_of_nucleobase-containing_compound_metabolic_process	1408	1.44293	1.92054e-05	0.13486
GO:0009891_positive_regulation_of_biosynthetic_process	1463	1.43312	2.07979e-05	0.146043
MP:0000778_abnormal_nervous_system_tract_morphology	151	2.45647	2.26566e-05	0.104356
MP:0002084_abnormal_developmental_patterning	396	1.8417	2.2748e-05	0.104777
MP:0004196_abnormal_prenatal_growth/weight/body_size	968	1.52536	2.3378e-05	0.107679
GO:0140098_catalytic_activity,_acting_on_RNA	311	1.96381	2.52396e-05	0.177233
GO:0006417_regulation_of_translation	241	2.11118	2.75259e-05	0.193287
MP:0000807_abnormal_hippocampus_morphology	254	2.06924	2.80868e-05	0.129368
GO:0034399_nuclear_periphery	77	3.13232	2.92127e-05	0.205131
GO:0003729_mRNA_binding	213	2.1933	3.02574e-05	0.212468
GO:0034645_cellular_macromolecule_biosynthetic_process	1365	1.43477	3.32012e-05	0.233139
GO:0061630_ubiquitin_protein_ligase_activity	162	2.34568	3.78889e-05	0.266056
GO:1902680_positive_regulation_of_RNA_biosynthetic_process	1186	1.45829	4.31106e-05	0.302722
MP:0000801_abnormal_temporal_lobe_morphology	260	2.02036	4.62467e-05	0.213012
MP:0000841_abnormal_hindbrain_morphology	394	1.80923	4.70868e-05	0.216882
MP:0008762_embryonic_lethality	1535	1.39741	5.15832e-05	0.237592
GO:0061695_transferase_complex,_transferring_phosphorus-containing_groups	256	2.02215	5.45426e-05	0.382998
GO:0009059_macromolecule_biosynthetic_process	1421	1.41024	5.91749e-05	0.415526
GO:1903508_positive_regulation_of_nucleic_acid-templated_transcription	1185	1.44876	5.93204e-05	0.416548
GO:0006325_chromatin_organization	518	1.69106	5.96055e-05	0.41855
GO:0006366_transcription_by_RNA_polymerase_II	440	1.74792	6.02761e-05	0.423259
MP:0008262_abnormal_hippocampus_region_morphology	45	3.8214	6.15921e-05	0.283693
MP:0008219_abnormal_dorsal_telencephalic_commissure_morphology	103	2.70362	6.26353e-05	0.288498
GO:0034248_regulation_of_cellular_amide_metabolic_process	285	1.9439	7.27662e-05	0.510964
MP:0000783_abnormal_forebrain_morphology	829	1.52626	7.7274e-05	0.355924
GO:0045893_positive_regulation_of_transcription,_DNA-templated	1183	1.44054	7.83675e-05	0.550296
GO:0003723_RNA_binding	698	1.57985	8.29527e-05	0.582494
MP:0011087_neonatal_lethality,_complete_penetrance	473	1.69552	9.45639e-05	0.435562
GO:0051726_regulation_of_cell_cycle	960	1.48153	9.52015e-05	0.668505
GO:0004386_helicase_activity	87	2.83634	9.80861e-05	0.68876
GO:0030182_neuron_differentiation	575	1.6237	0.00010314	0.724246
MP:0000780_abnormal_corpus_callosum_morphology	100	2.66842	0.000103956	0.478821
GO:0003690_double-stranded_DNA_binding	721	1.55331	0.000110985	0.779335
MP:0004166_abnormal_limbic_system_morphology	297	1.88372	0.000119357	0.549756
MP:0009937_abnormal_neuron_differentiation	231	2.01261	0.000124331	0.572669
GO:0120036_plasma_membrane_bounded_cell_projection_organization	784	1.52096	0.000130574	0.916891
MP:0000913_abnormal_brain_development	599	1.5971	0.000137855	0.634962
MP:0003641_small_lung	97	2.63112	0.000172157	0.792955
GO:0006397_mRNA_processing	351	1.78877	0.000175771	1
MP:0011088_neonatal_lethality,_incomplete_penetrance	260	1.92093	0.000177411	0.817153
GO:0030030_cell_projection_organization	792	1.50491	0.000182805	1
GO:0000151_ubiquitin_ligase_complex	244	1.952	0.000183037	1
MP:0002151_abnormal_neural_tube_morphology	449	1.67734	0.000189285	0.871845
GO:0005694_chromosome	796	1.50293	0.000190533	1
MP:0002085_abnormal_embryonic_tissue_morphology	848	1.48492	0.000191985	0.884281
GO:0003724_RNA_helicase_activity	45	3.56494	0.0001958	1
GO:0051128_regulation_of_cellular_component_organization	1809	1.33093	0.000225333	1
GO:0016363_nuclear_matrix	58	3.16256	0.00022554	1
GO:0051276_chromosome_organization	782	1.50375	0.000227633	1
GO:0000976_transcription_regulatory_region_sequence-specific_DNA_binding	617	1.56461	0.00024405	1
GO:0004674_protein_serine/threonine_kinase_activity	431	1.67751	0.00025841	1
MP:0000266_abnormal_heart_morphology	1214	1.39492	0.000269197	1
MP:0006113_abnormal_heart_septum_morphology	324	1.78544	0.000270208	1
GO:0016569_covalent_chromatin_modification	286	1.84562	0.000279131	1
MP:0001574_abnormal_oxygen_level	224	1.96185	0.000279448	1
MP:0002066_abnormal_motor_capabilities/coordination/movement	1976	1.31156	0.000279538	1
GO:0004672_protein_kinase_activity	572	1.58008	0.000280628	1
GO:0016772_transferase_activity,_transferring_phosphorus-containing_groups	887	1.46182	0.000282705	1
GO:0022604_regulation_of_cell_morphogenesis	334	1.76659	0.000295308	1
GO:0040029_regulation_of_gene_expression,_epigenetic	236	1.93562	0.000297721	1
MP:0002882_abnormal_neuron_morphology	1178	1.39726	0.000300335	1
GO:0048666_neuron_development	470	1.63685	0.000308345	1
MP:0002746_abnormal_semilunar_valve_morphology	80	2.72437	0.00031698	1
GO:1990837_sequence-specific_double-stranded_DNA_binding	651	1.53588	0.000323274	1
MP:0005294_abnormal_heart_ventricle_morphology	572	1.57149	0.000323526	1
MP:0004881_abnormal_lung_size	132	2.27991	0.00034186	1
GO:0001227_transcriptional_repressor_activity,_RNA_polymerase_II_transcription_regulatory_region_sequence-specific_DNA_binding	196	2.01607	0.000365147	1
MP:0010866_abnormal_prenatal_body_size	734	1.49255	0.000391956	1
MP:0010426_abnormal_heart_and_great_artery_attachment	179	2.05569	0.000395938	1
GO:0044271_cellular_nitrogen_compound_biosynthetic_process	1331	1.36505	0.00040524	1
GO:0048699_generation_of_neurons	881	1.4477	0.000405732	1
GO:0010769_regulation_of_cell_morphogenesis_involved_in_differentiation	189	2.01869	0.00043127	1
MP:0004624_abnormal_thoracic_cage_morphology	421	1.65318	0.000441602	1
GO:0003682_chromatin_binding	343	1.72964	0.000453435	1
GO:1902493_acetyltransferase_complex	92	2.54927	0.000468592	1
GO:0031248_protein_acetyltransferase_complex	92	2.54927	0.000468592	1
MP:0010425_abnormal_heart_and_great_vessel_attachment	181	2.03278	0.000468764	1
MP:0000285_abnormal_heart_valve_morphology	142	2.18428	0.00047797	1
GO:0031461_cullin-RING_ubiquitin_ligase_complex	151	2.14473	0.000490468	1
MP:0002088_abnormal_embryonic_growth/weight/body_size	797	1.45832	0.00053539	1
MP:0000150_abnormal_rib_morphology	319	1.73947	0.000581038	1
MP:0002961_abnormal_axon_guidance	45	3.30853	0.000592382	1
GO:0004004_ATP-dependent_RNA_helicase_activity	39	3.52294	0.000598266	1
GO:0048812_neuron_projection_morphogenesis	293	1.76908	0.000616097	1
GO:0031965_nuclear_membrane	203	1.94524	0.000637365	1
MP:0000849_abnormal_cerebellum_morphology	315	1.74119	0.00064387	1
GO:0034212_peptide_N-acetyltransferase_activity	65	2.82096	0.000658653	1
GO:0070063_RNA_polymerase_binding	52	3.08407	0.000669053	1
GO:0022613_ribonucleoprotein_complex_biogenesis	360	1.68393	0.00069038	1
GO:0120039_plasma_membrane_bounded_cell_projection_morphogenesis	295	1.75692	0.000698545	1
MP:0001178_pulmonary_hypoplasia	46	3.23646	0.000704459	1
MP:0000847_abnormal_metencephalon_morphology	343	1.69987	0.000715857	1
MP:0008267_abnormal_hippocampus_CA3_region_morphology	18	5.08254	0.000735979	1
GO:0048858_cell_projection_morphogenesis	296	1.7509	0.000743329	1
MP:0011110_preweaning_lethality,_incomplete_penetrance	418	1.628	0.000747416	1
GO:0070035_purine_NTP-dependent_helicase_activity	68	2.77813	0.000758044	1
GO:0008026_ATP-dependent_helicase_activity	68	2.77813	0.000758044	1
GO:0045727_positive_regulation_of_translation	85	2.57963	0.000778216	1
GO:0000123_histone_acetyltransferase_complex	82	2.57963	0.000778216	1
GO:0032268_regulation_of_cellular_protein_metabolic_process	1940	1.28616	0.000820922	1
GO:0045944_positive_regulation_of_transcription_by_RNA_polymerase_II	900	1.41502	0.000853177	1
GO:0008186_RNA-dependent_ATPase_activity	41	3.3508	0.000865016	1
MP:0001575_cyanosis	197	1.92569	0.000878637	1
MP:0001695_abnormal_gastrulation	299	1.73308	0.00089333	1
GO:0048814_regulation_of_dendrite_morphogenesis	55	2.96968	0.000915035	1
GO:0000977_RNA_polymerase_II_regulatory_region_sequence-specific_DNA_binding	553	1.52899	0.000935528	1
MP:0000284_double_outlet_right_ventricle	126	2.18621	0.000937446	1
GO:0044427_chromosomal_part	741	1.4509	0.000969277	1
MP:0000812_abnormal_dentate_gyrus_morphology	68	2.69622	0.000995523	1
GO:0000993_RNA_polymerase_II_complex_binding	30	3.81378	0.00101926	1
GO:0043175_RNA_polymerase_core_enzyme_binding	36	3.49709	0.00104953	1
MP:0000137_abnormal_vertebrae_morphology	493	1.55163	0.00105418	1
GO:0046907_intracellular_transport	1343	1.33404	0.00106371	1
GO:0001012_RNA_polymerase_II_regulatory_region_DNA_binding	556	1.52038	0.00106718	1
GO:0008380_RNA_splicing	311	1.71562	0.00106948	1
MP:0003232_abnormal_forebrain_development	168	1.99471	0.00107675	1
GO:0022008_neurogenesis	930	1.39581	0.00110971	1
GO:0006446_regulation_of_translational_initiation	66	2.77156	0.00111359	1
GO:0016773_phosphotransferase_activity,_alcohol_group_as_acceptor	700	1.45855	0.0011226	1
GO:0070936_protein_K48-linked_ubiquitination	49	3.0379	0.00115292	1
GO:0008139_nuclear_localization_sequence_binding	25	4.11818	0.00116368	1
GO:0034250_positive_regulation_of_cellular_amide_metabolic_process	103	2.34053	0.00117322	1
GO:0005813_centrosome	477	1.55476	0.0011812	1
GO:0043021_ribonucleoprotein_complex_binding	92	2.39387	0.00122144	1
MP:0000281_abnormal_interventricular_septum_morphology	280	1.73229	0.00129387	1
GO:0005635_nuclear_envelope	335	1.665	0.0013108	1
GO:0032990_cell_part_morphogenesis	306	1.69287	0.00135161	1
GO:0044450_microtubule_organizing_center_part	146	2.04427	0.00138852	1
GO:0016570_histone_modification	266	1.74958	0.00140621	1
GO:0061733_peptide-lysine-N-acetyltransferase_activity	57	2.8128	0.00142383	1
MP:0010402_ventricular_septal_defect	212	1.84325	0.00142785	1
GO:0007399_nervous_system_development	1323	1.3233	0.00144638	1
GO:0005814_centriole	100	2.29329	0.00145016	1
MP:0001175_abnormal_lung_morphology	466	1.5478	0.00152078	1
GO:0051640_organelle_localization	481	1.53956	0.00157349	1
MP:0006207_embryonic_lethality_during_organogenesis	732	1.42986	0.00158336	1
GO:0006379_mRNA_cleavage	21	4.3561	0.00162638	1
GO:0006974_cellular_response_to_DNA_damage_stimulus	648	1.46262	0.00167637	1
GO:0048485_sympathetic_nervous_system_development	16	5.0009	0.00169695	1
GO:0010564_regulation_of_cell_cycle_process	601	1.47271	0.00171218	1
GO:0051649_establishment_of_localization_in_cell	1514	1.29896	0.00172495	1
GO:0061013_regulation_of_mRNA_catabolic_process	130	2.11084	0.0017604	1
GO:0140056_organelle_localization_by_membrane_tethering	142	2.03472	0.00178852	1
GO:0000186_activation_of_MAPKK_activity	27	3.81226	0.0018039	1
GO:0044772_mitotic_cell_cycle_phase_transition	225	1.79583	0.00181417	1
MP:0010865_prenatal_growth_retardation	524	1.50314	0.00182352	1
GO:0000377_RNA_splicing,_via_transesterification_reactions_with_bulged_adenosine_as_nucleophile	285	1.70873	0.00182497	1
GO:0000398_mRNA_splicing,_via_spliceosome	285	1.70873	0.00182497	1
GO:0008080_N-acetyltransferase_activity	81	2.43501	0.0018337	1
GO:0080008_Cul4-RING_E3_ubiquitin_ligase_complex	33	3.4668	0.00184671	1
GO:1902911_protein_kinase_complex	112	2.18927	0.00184751	1
MP:0001688_abnormal_somite_development	174	1.91388	0.0018635	1
GO:0097711_ciliary_basal_body-plasma_membrane_docking	95	2.29259	0.00188173	1
GO:0008135_translation_factor_activity,_RNA_binding	67	2.60316	0.00189652	1
GO:0016604_nuclear_body	629	1.45774	0.00192386	1
GO:0022406_membrane_docking	151	1.98939	0.00193811	1
MP:0003984_embryonic_growth_retardation	441	1.54561	0.00197973	1
GO:0000375_RNA_splicing,_via_transesterification_reactions	287	1.69627	0.00205256	1
GO:0050773_regulation_of_dendrite_development	84	2.40483	0.00205522	1
MP:0020414_abnormal_fibroblast_physiology	209	1.81403	0.00207661	1
GO:0010494_cytoplasmic_stress_granule	53	2.80802	0.00209928	1
MP:0005377_hearing/vestibular/ear_phenotype	633	1.44827	0.00211285	1
GO:1990904_ribonucleoprotein_complex	728	1.41869	0.00213697	1
GO:0021533_cell_differentiation_in_hindbrain	12	5.71318	0.00217036	1
GO:0005815_microtubule_organizing_center	616	1.45276	0.00220662	1
GO:0005852_eukaryotic_translation_initiation_factor_3_complex	17	4.70658	0.00223067	1
GO:0050684_regulation_of_mRNA_processing	117	2.14997	0.00223551	1
GO:0006606_protein_import_into_nucleus	83	2.37541	0.00229872	1
GO:0043488_regulation_of_mRNA_stability	110	2.18362	0.00239552	1
MP:0000154_rib_fusion	68	2.52622	0.00243409	1
MP:0008007_abnormal_cellular_replicative_senescence	62	2.62796	0.00245048	1
GO:0043487_regulation_of_RNA_stability	118	2.13084	0.00245401	1
MP:0002114_abnormal_axial_skeleton_morphology	1137	1.32734	0.00247628	1
GO:0034654_nucleobase-containing_compound_biosynthetic_process	889	1.37081	0.00248536	1
GO:0016301_kinase_activity	752	1.40388	0.00250833	1
GO:0001098_basal_transcription_machinery_binding	41	3.06993	0.00250852	1
GO:0001099_basal_RNA_polymerase_II_transcription_machinery_binding	41	3.06993	0.00250852	1
MP:0005508_abnormal_skeleton_morphology	1787	1.26205	0.002553	1
GO:0051169_nuclear_transport	240	1.73828	0.00256189	1
MP:0003921_abnormal_heart_left_ventricle_morphology	242	1.73828	0.00256189	1
GO:0034660_ncRNA_metabolic_process	455	1.52438	0.00259751	1
GO:0055029_nuclear_DNA-directed_RNA_polymerase_complex	108	2.16306	0.00263646	1
MP:0004200_decreased_fetal_size	181	1.85983	0.00269158	1
GO:0021549_cerebellum_development	29	3.54922	0.00269853	1
GO:0022037_metencephalon_development	29	3.54922	0.00269853	1
GO:0070507_regulation_of_microtubule_cytoskeleton_organization	146	1.9646	0.00269924	1
MP:0011101_prenatal_lethality,_incomplete_penetrance	304	1.64308	0.00275939	1
GO:0006468_protein_phosphorylation	689	1.41591	0.00288473	1
GO:0000428_DNA-directed_RNA_polymerase_complex	109	2.14261	0.00289742	1
MP:0004703_abnormal_vertebral_column_morphology	663	1.42141	0.00292174	1
GO:0007346_regulation_of_mitotic_cell_cycle	546	1.46559	0.00293129	1
GO:0010389_regulation_of_G2/M_transition_of_mitotic_cell_cycle	133	2.0136	0.00297001	1
MP:0005076_abnormal_cell_differentiation	500	1.48743	0.00297318	1
GO:1902554_serine/threonine_protein_kinase_complex	93	2.2419	0.00300321	1
GO:0044770_cell_cycle_phase_transition	233	1.73324	0.00302407	1
GO:0031175_neuron_projection_development	396	1.54881	0.00306254	1
MP:0003051_curly_tail	49	2.80263	0.00310219	1
MP:0005451_abnormal_body_composition	1886	1.24836	0.00324149	1
MP:0013293_embryonic_lethality_prior_to_tooth_bud_stage	751	1.38835	0.00328933	1
GO:0033554_cellular_response_to_stress	1295	1.29808	0.00338356	1
GO:0006354_DNA-templated_transcription,_elongation	71	2.41929	0.00347198	1
GO:0006368_transcription_elongation_from_RNA_polymerase_II_promoter	71	2.41929	0.00347198	1
GO:0000785_chromatin	436	1.51262	0.00348376	1
GO:0015630_microtubule_cytoskeleton	964	1.33951	0.00352607	1
GO:0006913_nucleocytoplasmic_transport	237	1.71087	0.00362937	1
MP:0005390_skeleton_phenotype	1878	1.24503	0.00363738	1
GO:0021695_cerebellar_cortex_development	19	4.21105	0.00367681	1
MP:0000808_abnormal_hippocampus_development	19	4.21105	0.00367681	1
GO:0048771_tissue_remodeling	37	3.09147	0.00371379	1
GO:0030117_membrane_coat	81	2.31953	0.00371978	1
GO:0048475_coated_membrane	81	2.31953	0.00371978	1
MP:0010224_abnormal_heart_ventricle_outflow_tract_morphology	79	2.31953	0.00371978	1
GO:0051170_import_into_nucleus	103	2.13461	0.00375844	1
MP:0011704_decreased_fibroblast_proliferation	102	2.13461	0.00375844	1
MP:0008415_abnormal_neurite_morphology	311	1.6105	0.00379405	1
MP:0000822_abnormal_brain_ventricle_morphology	228	1.72027	0.00379497	1
GO:0030880_RNA_polymerase_complex	112	2.08389	0.00381335	1
MP:0000771_abnormal_brain_size	238	1.70354	0.00385282	1
GO:0097431_mitotic_spindle_pole	25	3.65834	0.00394046	1
GO:0098791_Golgi_subcompartment	564	1.44375	0.00400188	1
GO:0035556_intracellular_signal_transduction	1239	1.29644	0.00403372	1
GO:0016410_N-acyltransferase_activity	96	2.17072	0.00403839	1
MP:0011702_abnormal_fibroblast_proliferation	143	1.92484	0.00405395	1
GO:0008023_transcription_elongation_factor_complex	51	2.69254	0.00409304	1
GO:0018130_heterocycle_biosynthetic_process	937	1.33789	0.00419544	1
MP:0013292_embryonic_lethality_prior_to_organogenesis	681	1.39381	0.00433639	1
GO:0005643_nuclear_pore	73	2.35291	0.00434699	1
MP:0004198_abnormal_fetal_size	188	1.78932	0.0043639	1
GO:0048193_Golgi_vesicle_transport	331	1.58593	0.00440448	1
GO:0016407_acetyltransferase_activity	97	2.14809	0.00444276	1
MP:0009939_abnormal_hippocampus_neuron_morphology	82	2.26214	0.00459224	1
MP:0010831_lethality,_incomplete_penetrance	206	1.74437	0.00459255	1
GO:0031399_regulation_of_protein_modification_process	1403	1.27322	0.00461146	1
GO:0090501_RNA_phosphodiester_bond_hydrolysis	59	2.52169	0.00463923	1
GO:0061980_regulatory_RNA_binding	32	3.21606	0.00466014	1
MP:0004252_abnormal_direction_of_heart_looping	32	3.21606	0.00466014	1
MP:0001513_limb_grasping	189	1.77967	0.00466244	1
GO:0030120_vesicle_coat	53	2.64065	0.00467579	1
GO:0010975_regulation_of_neuron_projection_development	288	1.61858	0.00469399	1
GO:0032886_regulation_of_microtubule-based_process	171	1.81137	0.00500794	1
GO:0017015_regulation_of_transforming_growth_factor_beta_receptor_signaling_pathway	83	2.23446	0.00508727	1
GO:1902749_regulation_of_cell_cycle_G2/M_phase_transition	148	1.88506	0.00508819	1
MP:0003920_abnormal_heart_right_ventricle_morphology	148	1.88506	0.00508819	1
MP:0000960_abnormal_sensory_ganglion_morphology	201	1.74771	0.00509942	1
MP:0003321_tracheoesophageal_fistula	15	4.57013	0.00514479	1
MP:0000459_abnormal_presacral_vertebrae_morphology	270	1.62891	0.00521832	1
GO:0016605_PML_body	62	2.47971	0.00523713	1
MP:0006126_abnormal_cardiac_outflow_tract_development	114	2.01041	0.00539729	1
MP:0002086_abnormal_extraembryonic_tissue_morphology	592	1.4091	0.00558889	1
GO:0090305_nucleic_acid_phosphodiester_bond_hydrolysis	141	1.89707	0.0056101	1
GO:1903844_regulation_of_cellular_response_to_transforming_growth_factor_beta_stimulus	84	2.20738	0.00562482	1
GO:0021953_central_nervous_system_neuron_differentiation	68	2.35678	0.00567002	1
GO:0034504_protein_localization_to_nucleus	133	1.92506	0.00572271	1
GO:0032147_activation_of_protein_kinase_activity	234	1.66825	0.00573207	1
GO:0000289_nuclear-transcribed_mRNA_poly(A)_tail_shortening	21	3.80922	0.00574231	1
MP:0008057_abnormal_DNA_replication	21	3.80922	0.00574231	1
MP:0000462_abnormal_digestive_system_morphology	822	1.34454	0.00574619	1
GO:0019438_aromatic_compound_biosynthetic_process	938	1.32313	0.00575396	1
MP:0001951_abnormal_breathing_pattern	244	1.65391	0.00576879	1
GO:0120031_plasma_membrane_bounded_cell_projection_assembly	374	1.51901	0.00582938	1
MP:0006380_abnormal_spermatid_morphology	109	2.03439	0.00588732	1
MP:0013848_subcutaneous_edema	40	2.85906	0.00591038	1
MP:0002132_abnormal_respiratory_system_morphology	726	1.36604	0.00593976	1
GO:0006353_DNA-templated_transcription,_termination	76	2.25959	0.00598834	1
GO:0000288_nuclear-transcribed_mRNA_catabolic_process,_deadenylation-dependent_decay	55	2.54253	0.00603929	1
MP:0002082_postnatal_lethality	937	1.32015	0.00608602	1
GO:0071826_ribonucleoprotein_complex_subunit_organization	201	1.72125	0.00614918	1
GO:0045664_regulation_of_neuron_differentiation	358	1.52653	0.00626721	1
GO:2001251_negative_regulation_of_chromosome_organization	93	2.11622	0.00634245	1
MP:0003077_abnormal_cell_cycle	229	1.66876	0.00637686	1
MP:0000934_abnormal_telencephalon_development	101	2.06179	0.00640699	1
MP:0002200_abnormal_brain_ventricular_system_morphology	283	1.59431	0.00642518	1
MP:0001405_impaired_coordination	357	1.52216	0.00655763	1
GO:0031329_regulation_of_cellular_catabolic_process	606	1.3969	0.0066588	1
GO:0018105_peptidyl-serine_phosphorylation	135	1.89596	0.00667009	1
GO:0061564_axon_development	228	1.66136	0.00675055	1
GO:0004402_histone_acetyltransferase_activity	55	2.49629	0.00682984	1
MP:0002748_abnormal_pulmonary_valve_morphology	41	2.78928	0.00683231	1
GO:0098781_ncRNA_transcription	85	2.15531	0.00683791	1
GO:0061548_ganglion_development	11	5.19133	0.00697412	1
GO:0021697_cerebellar_cortex_formation	11	5.19133	0.00697412	1
MP:0011105_embryonic_lethality_between_implantation_and_placentation,_incomplete_penetrance	11	5.19133	0.00697412	1
GO:0042795_snRNA_transcription_by_RNA_polymerase_II	70	2.28909	0.00704254	1
GO:0009301_snRNA_transcription	70	2.28909	0.00704254	1
GO:0120035_regulation_of_plasma_membrane_bounded_cell_projection_organization	419	1.47621	0.00706005	1
GO:0045859_regulation_of_protein_kinase_activity	603	1.39208	0.00713327	1
GO:0005802_trans-Golgi_network	200	1.71488	0.00726976	1
MP:0002127_abnormal_cardiovascular_system_morphology	1680	1.23393	0.00732505	1
MP:0003948_abnormal_gas_homeostasis	447	1.45446	0.00750849	1
GO:0016779_nucleotidyltransferase_activity	112	1.97865	0.00758023	1
GO:0035257_nuclear_hormone_receptor_binding	110	1.97865	0.00758023	1
GO:0031463_Cul3-RING_ubiquitin_ligase_complex	35	2.9402	0.00758294	1
GO:0003743_translation_initiation_factor_activity	36	2.9402	0.00758294	1
GO:0048863_stem_cell_differentiation	94	2.071	0.00760978	1
GO:0048762_mesenchymal_cell_differentiation	102	2.02118	0.00762549	1
GO:0000278_mitotic_cell_cycle	601	1.38729	0.00763623	1
MP:0003878_abnormal_ear_physiology	446	1.45111	0.00781076	1
GO:0005048_signal_sequence_binding	42	2.72279	0.00786178	1
MP:0008220_abnormal_ventral_commissure_morphology	42	2.72279	0.00786178	1
MP:0008225_abnormal_anterior_commissure_morphology	42	2.72279	0.00786178	1
GO:0071359_cellular_response_to_dsRNA	49	2.56778	0.00787188	1
GO:0033043_regulation_of_organelle_organization	978	1.30107	0.00793311	1
MP:0001147_small_testis	420	1.46535	0.00798331	1
MP:0010418_perimembraneous_ventricular_septal_defect	79	2.17343	0.00809528	1
GO:0010771_negative_regulation_of_cell_morphogenesis_involved_in_differentiation	64	2.32418	0.00827172	1
GO:0046332_SMAD_binding	65	2.32418	0.00827172	1
MP:0000282_abnormal_interatrial_septum_morphology	95	2.04911	0.00831571	1
GO:0060485_mesenchyme_development	136	1.85372	0.00832897	1
GO:0000902_cell_morphogenesis	427	1.45458	0.00847586	1
GO:0031440_regulation_of_mRNA_3'-end_processing	23	3.47787	0.00857032	1
GO:0022618_ribonucleoprotein_complex_assembly	189	1.70815	0.00859656	1
MP:0009701_abnormal_birth_body_size	189	1.70815	0.00859656	1
GO:0031344_regulation_of_cell_projection_organization	424	1.4582	0.00865365	1
GO:0007416_synapse_assembly	58	2.40848	0.00865393	1
MP:0002747_abnormal_aortic_valve_morphology	57	2.40848	0.00865393	1
MP:0010429_abnormal_heart_left_ventricle_outflow_tract_morphology	57	2.40848	0.00865393	1
MP:0008823_abnormal_interventricular_septum_membranous_part_morphology	80	2.14622	0.00891569	1
GO:0018205_peptidyl-lysine_modification	190	1.69903	0.00913265	1
MP:0001700_abnormal_embryo_turning	163	1.75826	0.00920306	1
GO:0031047_gene_silencing_by_RNA	65	2.28839	0.00921248	1
MP:0011493_double_ureter	12	4.75857	0.00923335	1
MP:0005389_reproductive_system_phenotype	1702	1.22407	0.00924972	1
GO:0007417_central_nervous_system_development	405	1.46224	0.00938431	1
GO:0016896_exoribonuclease_activity,_producing_5'-phosphomonoesters	30	3.04796	0.00969192	1
MP:0002950_abnormal_neural_crest_cell_migration	30	3.04796	0.00969192	1
GO:0007420_brain_development	265	1.57723	0.00978938	1
MP:0000955_abnormal_spinal_cord_morphology	245	1.59912	0.0098866	1
MP:0003049_abnormal_lumbar_vertebrae_morphology	149	1.79307	0.00994816	1
MP:0008008_early_cellular_replicative_senescence	52	2.46687	0.0100754	1
GO:0045786_negative_regulation_of_cell_cycle	446	1.43431	0.0100756	1
GO:0030031_cell_projection_assembly	387	1.46667	0.0101729	1
MP:0001697_abnormal_embryo_size	599	1.36961	0.0102353	1
GO:0030902_hindbrain_development	44	2.59882	0.0102747	1
GO:0006352_DNA-templated_transcription,_initiation	192	1.68108	0.010287	1
GO:0008214_protein_dealkylation	25	3.33282	0.0103156	1
GO:0048483_autonomic_nervous_system_development	24	3.33282	0.0103156	1
GO:0006482_protein_demethylation	25	3.33282	0.0103156	1
GO:0003148_outflow_tract_septum_morphogenesis	24	3.33282	0.0103156	1
GO:0021587_cerebellum_morphogenesis	18	3.80771	0.0103613	1
GO:0006688_glycosphingolipid_biosynthetic_process	18	3.80771	0.0103613	1
MP:0014178_increased_brain_apoptosis	18	3.80771	0.0103613	1
MP:0004508_abnormal_pectoral_girdle_bone_morphology	200	1.66296	0.0103731	1
MP:0004197_abnormal_fetal_growth/weight/body_size	247	1.59251	0.0104123	1
GO:0007049_cell_cycle	879	1.30437	0.0104276	1
GO:0043484_regulation_of_RNA_splicing	121	1.90892	0.0104288	1
GO:0010721_negative_regulation_of_cell_development	167	1.73678	0.0104644	1
MP:0008770_decreased_survivor_rate	167	1.73678	0.0104644	1
GO:0005794_Golgi_apparatus	1173	1.26424	0.0106371	1
GO:0051961_negative_regulation_of_nervous_system_development	150	1.78087	0.0106428	1
MP:0003345_decreased_rib_number	99	1.98612	0.0107529	1
MP:0010563_increased_heart_right_ventricle_size	84	2.09368	0.0107533	1
MP:0002925_abnormal_cardiovascular_development	652	1.35111	0.0107873	1
GO:0010212_response_to_ionizing_radiation	90	2.03509	0.010804	1
MP:0003651_abnormal_axon_extension	60	2.32649	0.010837	1
MP:0003105_abnormal_heart_atrium_morphology	193	1.67224	0.0109073	1
MP:0000788_abnormal_cerebral_cortex_morphology	249	1.58597	0.0109606	1
GO:0006402_mRNA_catabolic_process	203	1.65461	0.0109825	1
GO:0098687_chromosomal_region	231	1.61014	0.0110378	1
GO:0050767_regulation_of_neurogenesis	438	1.43063	0.011125	1
GO:0044265_cellular_macromolecule_catabolic_process	715	1.33289	0.0112374	1
MP:0002160_abnormal_reproductive_system_morphology	1116	1.26535	0.0114417	1
MP:0000516_abnormal_renal/urinary_system_morphology	745	1.324	0.0115751	1
MP:0010454_abnormal_truncus_arteriosus_septation	75	2.13603	0.0116433	1
MP:0000111_cleft_palate	212	1.63066	0.0116528	1
GO:1902369_negative_regulation_of_RNA_catabolic_process	49	2.54085	0.0116741	1
GO:0043489_RNA_stabilization	42	2.70751	0.0117298	1
MP:0001916_intracerebral_hemorrhage	40	2.70751	0.0117298	1
GO:0016591_RNA_polymerase_II,_holoenzyme	84	2.06836	0.0117773	1
GO:0006900_vesicle_budding_from_membrane	93	2.01264	0.0117802	1
GO:0009894_regulation_of_catabolic_process	673	1.34187	0.0118582	1
GO:0006677_glycosylceramide_metabolic_process	13	4.3925	0.0119499	1
GO:0005024_transforming_growth_factor_beta-activated_receptor_activity	13	4.3925	0.0119499	1
MP:0005267_abnormal_olfactory_cortex_morphology	13	4.3925	0.0119499	1
GO:0000982_transcription_factor_activity,_RNA_polymerase_II_proximal_promoter_sequence-specific_DNA_binding	325	1.49787	0.0120605	1
GO:1903312_negative_regulation_of_mRNA_metabolic_process	64	2.28769	0.0120766	1
MP:0001701_incomplete_embryo_turning	60	2.28769	0.0120766	1
MP:0009703_decreased_birth_body_size	186	1.67318	0.0121542	1
GO:0016925_protein_sumoylation	25	3.19937	0.0123056	1
GO:0007409_axonogenesis	212	1.62289	0.0123069	1
GO:0001078_transcriptional_repressor_activity,_RNA_polymerase_II_proximal_promoter_sequence-specific_DNA_binding	125	1.8325	0.0126883	1
MP:0009944_abnormal_olfactory_lobe_morphology	125	1.8325	0.0126883	1
MP:0003675_kidney_cysts	125	1.8325	0.0126883	1
GO:0021575_hindbrain_morphogenesis	19	3.60733	0.0127222	1
GO:0031935_regulation_of_chromatin_silencing	19	3.60733	0.0127222	1
GO:0019080_viral_gene_expression	19	3.60733	0.0127222	1
GO:0034459_ATP-dependent_3'-5'_RNA_helicase_activity	19	3.60733	0.0127222	1
GO:0021543_pallium_development	54	2.37358	0.0127242	1
GO:0021537_telencephalon_development	85	2.04365	0.012876	1
GO:0090287_regulation_of_cellular_response_to_growth_factor_stimulus	188	1.6641	0.0128819	1
MP:0005195_abnormal_posterior_eye_segment_morphology	658	1.33833	0.0129651	1
MP:0001145_abnormal_male_reproductive_system_morphology	709	1.32556	0.0130081	1
MP:0009198_abnormal_male_genitalia_morphology	709	1.32556	0.0130081	1
GO:0004532_exoribonuclease_activity	32	2.85705	0.0132114	1
MP:0004930_small_epididymis	32	2.85705	0.0132114	1
GO:0035195_gene_silencing_by_miRNA	46	2.48561	0.0132127	1
GO:0001764_neuron_migration	46	2.48561	0.0132127	1
GO:0030133_transport_vesicle	257	1.56029	0.0133957	1
GO:0140034_methylation-dependent_protein_binding	63	2.25012	0.013422	1
GO:0035064_methylated_histone_binding	63	2.25012	0.013422	1
MP:0003886_abnormal_embryonic_epiblast_morphology	61	2.25012	0.013422	1
GO:1902373_negative_regulation_of_mRNA_catabolic_process	43	2.63799	0.0134309	1
MP:0011098_embryonic_lethality_during_organogenesis,_complete_penetrance	579	1.35867	0.0134972	1
MP:0003699_abnormal_female_reproductive_system_physiology	593	1.35522	0.0135503	1
MP:0006042_increased_apoptosis	603	1.3519	0.0135974	1
GO:0051100_negative_regulation_of_binding	126	1.81789	0.0136221	1
GO:0000956_nuclear-transcribed_mRNA_catabolic_process	189	1.65512	0.0136443	1
GO:0006888_ER_to_Golgi_vesicle-mediated_transport	195	1.65512	0.0136443	1
GO:0044431_Golgi_apparatus_part	676	1.33412	0.0137678	1
GO:0048199_vesicle_targeting,_to,_from_or_within_Golgi	71	2.15539	0.0138381	1
MP:0001262_decreased_body_weight	1492	1.2225	0.0138949	1
MP:0012322_decreased_total_tissue_mass	1492	1.2225	0.0138949	1
MP:0012321_abnormal_total_tissue_mass	1674	1.21028	0.0140434	1
GO:0000086_G2/M_transition_of_mitotic_cell_cycle	118	1.84373	0.0140738	1
GO:0035194_posttranscriptional_gene_silencing_by_RNA	54	2.32937	0.0142319	1
GO:0005667_transcription_factor_complex	273	1.52992	0.0144272	1
MP:0004852_decreased_testis_weight	218	1.60001	0.0144497	1
GO:0035198_miRNA_binding	26	3.07618	0.0145578	1
GO:0018193_peptidyl-amino_acid_modification	588	1.35143	0.0148457	1
MP:0009964_abnormal_cerebellum_lobule_morphology	62	2.21363	0.0148789	1
GO:0071479_cellular_response_to_ionizing_radiation	47	2.43261	0.0148985	1
GO:0060411_cardiac_septum_morphogenesis	47	2.43261	0.0148985	1
GO:0090734_site_of_DNA_damage	47	2.43261	0.0148985	1
MP:0010428_abnormal_heart_right_ventricle_outflow_tract_morphology	47	2.43261	0.0148985	1
GO:0044782_cilium_organization	329	1.47462	0.0149511	1
GO:0044452_nucleolar_part	173	1.67536	0.0151084	1
MP:0001176_abnormal_lung_development	120	1.82818	0.0151257	1
GO:0031054_pre-miRNA_processing	14	4.07883	0.0151614	1
GO:2000036_regulation_of_stem_cell_population_maintenance	14	4.07883	0.0151614	1
GO:0070102_interleukin-6-mediated_signaling_pathway	14	4.07883	0.0151614	1
GO:1905809_negative_regulation_of_synapse_organization	15	4.07883	0.0151614	1
GO:0046831_regulation_of_RNA_export_from_nucleus	14	4.07883	0.0151614	1
GO:0006895_Golgi_to_endosome_transport	15	4.07883	0.0151614	1
GO:0030126_COPI_vesicle_coat	15	4.07883	0.0151614	1
GO:0004115_3',5'-cyclic-AMP_phosphodiesterase_activity	15	4.07883	0.0151614	1
MP:0013875_trigeminal_neuroma	14	4.07883	0.0151614	1
MP:0000433_microcephaly	70	2.12448	0.0152331	1
MP:0000813_abnormal_hippocampus_layer_morphology	71	2.12448	0.0152331	1
MP:0001116_small_gonad	466	1.39337	0.0152654	1
GO:0048255_mRNA_stabilization	37	2.77044	0.0152844	1
MP:0003222_increased_cardiomyocyte_apoptosis	34	2.77044	0.0152844	1
MP:0000781_decreased_corpus_callosum_size	33	2.77044	0.0152844	1
GO:0071013_catalytic_step_2_spliceosome	87	1.99595	0.0153112	1
MP:0009768_impaired_somite_development	86	1.99595	0.0153112	1
GO:0070076_histone_lysine_demethylation	21	3.42682	0.0154358	1
GO:0034458_3'-5'_RNA_helicase_activity	20	3.42682	0.0154358	1
GO:0031345_negative_regulation_of_cell_projection_organization	113	1.85643	0.015607	1
GO:0140030_modification-dependent_protein_binding	131	1.78933	0.015652	1
GO:0016441_posttranscriptional_gene_silencing	55	2.287	0.0158704	1
GO:0051129_negative_regulation_of_cellular_component_organization	489	1.38052	0.0160684	1
GO:0016032_viral_process	209	1.59839	0.01611	1
GO:0044839_cell_cycle_G2/M_phase_transition	120	1.81288	0.0162381	1
MP:0012556_increased_cell_death	610	1.33803	0.0163693	1
GO:0030662_coated_vesicle_membrane	152	1.726	0.0164136	1
MP:0005388_respiratory_system_phenotype	1124	1.24703	0.016653	1
GO:0008408_3'-5'_exonuclease_activity	49	2.38182	0.0167394	1
GO:0048194_Golgi_vesicle_budding	81	2.02751	0.0167817	1
MP:0000830_abnormal_diencephalon_morphology	256	1.52934	0.0170383	1
GO:0051960_regulation_of_nervous_system_development	480	1.37934	0.0170768	1
GO:0021761_limbic_system_development	27	2.96225	0.0170889	1
GO:0060412_ventricular_septum_morphogenesis	27	2.96225	0.0170889	1
GO:0010332_response_to_gamma_radiation	27	2.96225	0.0170889	1
GO:0099529_neurotransmitter_receptor_activity_involved_in_regulation_of_postsynaptic_membrane_potential	27	2.96225	0.0170889	1
GO:1904315_transmitter-gated_ion_channel_activity_involved_in_regulation_of_postsynaptic_membrane_potential	27	2.96225	0.0170889	1
MP:0008027_abnormal_spinal_cord_white_matter_morphology	27	2.96225	0.0170889	1
MP:0010724_thick_interventricular_septum	28	2.96225	0.0170889	1
MP:0011086_postnatal_lethality,_incomplete_penetrance	569	1.34605	0.0172607	1
MP:0000959_abnormal_somatic_sensory_system_morphology	571	1.34605	0.0172607	1
MP:0020136_abnormal_interventricular_septum_thickness	42	2.50909	0.0173708	1
MP:0013325_abnormal_male_reproductive_gland_morphology	649	1.3225	0.0174202	1
MP:0004097_abnormal_cerebellar_cortex_morphology	239	1.54832	0.0174434	1
GO:0018209_peptidyl-serine_modification	149	1.71418	0.0174796	1
GO:0016310_phosphorylation	845	1.28351	0.0175738	1
MP:0020573_abnormal_corpus_callosum_size	34	2.68888	0.0175831	1
MP:0004811_abnormal_neuron_physiology	478	1.37637	0.0176671	1
GO:0001650_fibrillar_center	131	1.76163	0.017912	1
MP:0006208_lethality_throughout_fetal_growth_and_development	344	1.44757	0.0179902	1
GO:0035097_histone_methyltransferase_complex	88	1.95043	0.0180868	1
MP:0001417_decreased_exploration_in_new_environment	88	1.95043	0.0180868	1
GO:0006903_vesicle_targeting	82	2.00208	0.0183018	1
GO:0050768_negative_regulation_of_neurogenesis	140	1.73015	0.0183031	1
GO:0034613_cellular_protein_localization	1250	1.23012	0.0185043	1
GO:0032986_protein-DNA_complex_disassembly	21	3.26351	0.018525	1
GO:0021766_hippocampus_development	21	3.26351	0.018525	1
GO:0006293_nucleotide-excision_repair,_preincision_complex_stabilization	21	3.26351	0.018525	1
GO:0016577_histone_demethylation	22	3.26351	0.018525	1
GO:0017056_structural_constituent_of_nuclear_pore	21	3.26351	0.018525	1
MP:0003633_abnormal_nervous_system_physiology	1591	1.20406	0.0185482	1
MP:0003491_abnormal_voluntary_movement	1359	1.22015	0.0185763	1
MP:0002161_abnormal_fertility/fecundity	1201	1.23337	0.0187473	1
MP:0000653_abnormal_sex_gland_morphology	784	1.28803	0.0188964	1
GO:0032239_regulation_of_nucleobase-containing_compound_transport	15	3.80619	0.0189018	1
GO:1900363_regulation_of_mRNA_polyadenylation	15	3.80619	0.0189018	1
GO:0030127_COPII_vesicle_coat	15	3.80619	0.0189018	1
GO:0030663_COPI-coated_vesicle_membrane	16	3.80619	0.0189018	1
GO:0031462_Cul2-RING_ubiquitin_ligase_complex	15	3.80619	0.0189018	1
GO:0035613_RNA_stem-loop_binding	15	3.80619	0.0189018	1
GO:0004675_transmembrane_receptor_protein_serine/threonine_kinase_activity	15	3.80619	0.0189018	1
MP:0013859_abnormal_vitelline_vein_connection	15	3.80619	0.0189018	1
GO:0009314_response_to_radiation	278	1.49623	0.0189623	1
MP:0000774_decreased_brain_size	195	1.60321	0.0190108	1
GO:0032559_adenyl_ribonucleotide_binding	269	1.50352	0.0192766	1
MP:0004599_abnormal_vertebral_arch_morphology	115	1.8074	0.0193752	1
MP:0003203_increased_neuron_apoptosis	114	1.8074	0.0193752	1
MP:0009205_abnormal_internal_male_genitalia_morphology	693	1.30497	0.019423	1
MP:0000820_abnormal_choroid_plexus_morphology	42	2.44924	0.0196291	1
MP:0003864_abnormal_midbrain_development	42	2.44924	0.0196291	1
MP:0013306_abnormal_tela_choroidea_morphology	42	2.44924	0.0196291	1
GO:0007411_axon_guidance	149	1.69101	0.0197739	1
GO:0097485_neuron_projection_guidance	149	1.69101	0.0197739	1
MP:0003492_abnormal_involuntary_movement	799	1.28301	0.0198221	1
GO:0031111_negative_regulation_of_microtubule_polymerization_or_depolymerization	28	2.85605	0.019915	1
GO:0033120_positive_regulation_of_RNA_splicing	29	2.85605	0.019915	1
GO:0006378_mRNA_polyadenylation	28	2.85605	0.019915	1
GO:0070566_adenylyltransferase_activity	28	2.85605	0.019915	1
GO:0032452_histone_demethylase_activity	29	2.85605	0.019915	1
GO:0000175_3'-5'-exoribonuclease_activity	28	2.85605	0.019915	1
MP:0000827_dilated_third_ventricle	28	2.85605	0.019915	1
MP:0002176_increased_brain_weight	28	2.85605	0.019915	1
GO:0047485_protein_N-terminus_binding	81	1.97728	0.0199241	1
MP:0000562_polydactyly	124	1.76842	0.0199614	1
MP:0012103_abnormal_bilaminar_embryonic_disk_morphology	65	2.11127	0.0199716	1
MP:0000428_abnormal_craniofacial_morphology	960	1.25689	0.0199904	1
GO:0001667_ameboidal-type_cell_migration	106	1.83547	0.0200602	1
GO:0050770_regulation_of_axonogenesis	106	1.83547	0.0200602	1
MP:0000886_abnormal_cerebellar_granule_layer_morphology	73	2.0369	0.0200646	1
MP:0001146_abnormal_testis_morphology	563	1.33709	0.0201002	1
MP:0003604_single_kidney	35	2.61195	0.0201196	1
MP:0012745_abnormal_neural_crest_cell_physiology	36	2.61195	0.0201196	1
MP:0001286_abnormal_eye_development	240	1.52875	0.0201411	1
GO:0031503_protein-containing_complex_localization	222	1.54904	0.0206233	1
MP:0001516_abnormal_motor_coordination/balance	655	1.30991	0.020691	1
GO:0030554_adenyl_nucleotide_binding	280	1.48532	0.0207046	1
MP:0003720_abnormal_neural_tube_closure	279	1.48532	0.0207046	1
GO:0034708_methyltransferase_complex	115	1.79159	0.0207755	1
MP:0000520_absent_kidney	50	2.2863	0.0209175	1
MP:0001008_abnormal_sympathetic_ganglion_morphology	50	2.2863	0.0209175	1
GO:0070727_cellular_macromolecule_localization	1256	1.22378	0.0209561	1
MP:0008143_abnormal_dendrite_morphology	152	1.67965	0.0210056	1
GO:0031400_negative_regulation_of_protein_modification_process	407	1.39625	0.0210882	1
GO:0036064_ciliary_basal_body	92	1.90694	0.0212307	1
GO:0016311_dephosphorylation	168	1.63641	0.0212448	1
GO:0004518_nuclease_activity	169	1.63641	0.0212448	1
GO:0098742_cell-cell_adhesion_via_plasma-membrane_adhesion_molecules	126	1.75407	0.0213386	1
GO:0030900_forebrain_development	125	1.75407	0.0213386	1
GO:0060322_head_development	282	1.47993	0.0216223	1
GO:0010001_glial_cell_differentiation	59	2.16833	0.0216352	1
MP:0011186_abnormal_visceral_endoderm_morphology	58	2.16833	0.0216352	1
MP:0008284_abnormal_hippocampus_pyramidal_cell_layer	58	2.16833	0.0216352	1
GO:0006511_ubiquitin-dependent_protein_catabolic_process	368	1.41522	0.0216767	1
GO:0008104_protein_localization	1465	1.2064	0.0217414	1
GO:0000228_nuclear_chromosome	519	1.34685	0.0218115	1
GO:0046822_regulation_of_nucleocytoplasmic_transport	74	2.00929	0.0219058	1
GO:2000171_negative_regulation_of_dendrite_development	11	4.56627	0.0219102	1
GO:0033182_regulation_of_histone_ubiquitination	10	4.56627	0.0219102	1
GO:0008356_asymmetric_cell_division	10	4.56627	0.0219102	1
GO:2000009_negative_regulation_of_protein_localization_to_cell_surface	10	4.56627	0.0219102	1
GO:0006349_regulation_of_gene_expression_by_genetic_imprinting	10	4.56627	0.0219102	1
MP:0004838_abnormal_neural_fold_elevation_formation	10	4.56627	0.0219102	1
MP:0000826_abnormal_third_ventricle_morphology	66	2.07919	0.0219278	1
MP:0003411_abnormal_vein_development	66	2.07919	0.0219278	1
MP:0005382_craniofacial_phenotype	964	1.25139	0.0219389	1
MP:0002582_disorganized_extraembryonic_tissue	22	3.11503	0.0220112	1
MP:0004491_abnormal_orientation_of_outer_hair_cell_stereociliary_bundles	22	3.11503	0.0220112	1
GO:0035861_site_of_double-strand_break	43	2.39217	0.022092	1
GO:1902562_H4_histone_acetyltransferase_complex	43	2.39217	0.022092	1
MP:0002754_dilated_heart_right_ventricle	44	2.39217	0.022092	1
GO:0001228_transcriptional_activator_activity,_RNA_polymerase_II_transcription_regulatory_region_sequence-specific_DNA_binding	314	1.45268	0.0221404	1
GO:0051053_negative_regulation_of_DNA_metabolic_process	118	1.77607	0.022252	1
GO:0140097_catalytic_activity,_acting_on_DNA	164	1.64637	0.0224212	1
MP:0004849_abnormal_testis_size	448	1.3711	0.0225521	1
GO:0000139_Golgi_membrane	464	1.3663	0.0226874	1
MP:0001924_infertility	713	1.29138	0.0228024	1
GO:1990391_DNA_repair_complex	36	2.53918	0.0229055	1
MP:0002211_abnormal_primary_sex_determination	478	1.35731	0.0229164	1
MP:0002135_abnormal_kidney_morphology	689	1.2953	0.0229502	1
GO:0043631_RNA_polyadenylation	29	2.75754	0.0230514	1
GO:0021696_cerebellar_cortex_morphogenesis	16	3.56834	0.0232008	1
GO:0030014_CCR4-NOT_complex	16	3.56834	0.0232008	1
MP:0001380_reduced_male_mating_frequency	16	3.56834	0.0232008	1
MP:0000792_abnormal_cortical_marginal_zone_morphology	16	3.56834	0.0232008	1
MP:0001917_intraventricular_hemorrhage	18	3.56834	0.0232008	1
GO:0012507_ER_to_Golgi_transport_vesicle_membrane	55	2.2414	0.0232697	1
GO:0000987_proximal_promoter_sequence-specific_DNA_binding	375	1.40737	0.0233549	1
MP:0011750_abnormal_seminiferous_tubule_epithelium_morphology	83	1.92949	0.0234909	1
MP:0003755_abnormal_palate_morphology	236	1.51856	0.0235075	1
GO:0003727_single-stranded_RNA_binding	75	1.98242	0.02387	1
GO:0060284_regulation_of_cell_development	520	1.33881	0.0239576	1
MP:0002111_abnormal_tail_morphology	312	1.44317	0.0240091	1
GO:0019941_modification-dependent_protein_catabolic_process	371	1.40348	0.0242318	1
MP:0011099_lethality_throughout_fetal_growth_and_development,_complete_penetrance	199	1.56235	0.0246486	1
MP:0003115_abnormal_respiratory_system_development	136	1.69598	0.0246747	1
GO:0051018_protein_kinase_A_binding	46	2.33754	0.0247686	1
GO:0007623_circadian_rhythm	92	1.86515	0.0247704	1
GO:0030660_Golgi-associated_vesicle_membrane	97	1.86515	0.0247704	1
GO:0048511_rhythmic_process	109	1.78474	0.024813	1
MP:0001954_respiratory_distress	180	1.59091	0.0249933	1
MP:0000157_abnormal_sternum_morphology	162	1.62589	0.0251104	1
GO:0051338_regulation_of_transferase_activity	779	1.27227	0.0252831	1
MP:0001259_abnormal_body_weight	1793	1.18047	0.0254152	1
GO:0000978_RNA_polymerase_II_proximal_promoter_sequence-specific_DNA_binding	357	1.40974	0.0254875	1
MP:0002216_abnormal_seminiferous_tubule_morphology	285	1.45873	0.0256191	1
GO:0009895_negative_regulation_of_catabolic_process	215	1.54243	0.0256401	1
MP:0002752_abnormal_somatic_nervous_system_morphology	798	1.26772	0.0256426	1
MP:0000269_abnormal_heart_looping	101	1.81251	0.0257852	1
GO:0003151_outflow_tract_morphogenesis	52	2.19819	0.025807	1
GO:0051865_protein_autoubiquitination	52	2.19819	0.025807	1
MP:0010279_increased_gastrointestinal_tumor_incidence	54	2.19819	0.025807	1
MP:0009503_abnormal_mammary_gland_duct_morphology	52	2.19819	0.025807	1
MP:0001524_impaired_limb_coordination	54	2.19819	0.025807	1
GO:1902275_regulation_of_chromatin_organization	127	1.71239	0.0259096	1
GO:0006470_protein_dephosphorylation	127	1.71239	0.0259096	1
GO:0032806_carboxy-terminal_domain_protein_kinase_complex	24	2.97954	0.0259137	1
GO:0004114_3',5'-cyclic-nucleotide_phosphodiesterase_activity	24	2.97954	0.0259137	1
MP:0009123_abnormal_brown_fat_cell_lipid_droplet_size	23	2.97954	0.0259137	1
MP:0008277_abnormal_sternum_ossification	37	2.47055	0.0259519	1
GO:0048024_regulation_of_mRNA_splicing,_via_spliceosome	81	1.95626	0.0259614	1
GO:0048468_cell_development	891	1.25218	0.0260452	1
GO:0070646_protein_modification_by_small_protein_removal	257	1.48354	0.0260461	1
MP:0008948_decreased_neuron_number	276	1.46462	0.0261535	1
GO:0006401_RNA_catabolic_process	229	1.51457	0.0261845	1
GO:0031330_negative_regulation_of_cellular_catabolic_process	188	1.58205	0.0263436	1
GO:1903320_regulation_of_protein_modification_by_small_protein_conjugation_or_removal	177	1.59805	0.0264769	1
GO:0006383_transcription_by_RNA_polymerase_III	30	2.66554	0.0265122	1
GO:0035196_production_of_miRNAs_involved_in_gene_silencing_by_miRNA	30	2.66554	0.0265122	1
GO:0098960_postsynaptic_neurotransmitter_receptor_activity	30	2.66554	0.0265122	1
MP:0000899_abnormal_corpora_quadrigemina_morphology	30	2.66554	0.0265122	1
MP:0006103_abnormal_midbrain_roof_plate_morphology	30	2.66554	0.0265122	1
MP:0006104_abnormal_tectum_morphology	30	2.66554	0.0265122	1
MP:0001120_abnormal_uterus_morphology	155	1.63572	0.0265355	1
GO:0045860_positive_regulation_of_protein_kinase_activity	403	1.37745	0.026753	1
GO:0016788_hydrolase_activity,_acting_on_ester_bonds	624	1.30021	0.0268242	1
MP:0000313_abnormal_cell_death	1135	1.22198	0.0269433	1
GO:0060271_cilium_assembly	314	1.42913	0.027043	1
MP:0000823_abnormal_lateral_ventricle_morphology	129	1.69894	0.0275869	1
GO:0022607_cellular_component_assembly	1990	1.16941	0.0276447	1
GO:0045815_positive_regulation_of_gene_expression,_epigenetic	45	2.28561	0.0276673	1
GO:0021772_olfactory_bulb_development	11	4.15126	0.0280116	1
GO:0007250_activation_of_NF-kappaB-inducing_kinase_activity	11	4.15126	0.0280116	1
GO:0071514_genetic_imprinting	11	4.15126	0.0280116	1
GO:0055057_neuroblast_division	11	4.15126	0.0280116	1
GO:0021988_olfactory_lobe_development	11	4.15126	0.0280116	1
GO:0036445_neuronal_stem_cell_division	11	4.15126	0.0280116	1
GO:0030877_beta-catenin_destruction_complex	11	4.15126	0.0280116	1
GO:0032183_SUMO_binding	12	4.15126	0.0280116	1
MP:0012729_abnormal_common_carotid_artery_morphology	11	4.15126	0.0280116	1
MP:0005223_abnormal_dorsal-ventral_polarity_of_the_somites	11	4.15126	0.0280116	1
MP:0003005_abnormal_hippocampal_fimbria_morphology	11	4.15126	0.0280116	1
GO:0010586_miRNA_metabolic_process	17	3.3583	0.0280838	1
GO:0035249_synaptic_transmission,_glutamatergic	17	3.3583	0.0280838	1
GO:0007405_neuroblast_proliferation	17	3.3583	0.0280838	1
GO:0019789_SUMO_transferase_activity	18	3.3583	0.0280838	1
MP:0004017_duplex_kidney	17	3.3583	0.0280838	1
MP:0009125_decreased_brown_fat_cell_lipid_droplet_size	17	3.3583	0.0280838	1
MP:0008458_abnormal_cortical_ventricular_zone_morphology	17	3.3583	0.0280838	1
GO:0051656_establishment_of_organelle_localization	322	1.42452	0.0281184	1
MP:0003959_abnormal_lean_body_mass	350	1.40476	0.0281604	1
MP:0008932_abnormal_embryonic_tissue_physiology	241	1.49275	0.0282236	1
MP:0000452_abnormal_mouth_morphology	455	1.34936	0.0284075	1
GO:0014033_neural_crest_cell_differentiation	53	2.15665	0.0285365	1
MP:0006254_thin_cerebral_cortex	69	1.98853	0.0286449	1
MP:0001325_abnormal_retina_morphology	575	1.30823	0.0286568	1
GO:0051493_regulation_of_cytoskeleton_organization	414	1.36516	0.0288287	1
MP:0002231_abnormal_primitive_streak_morphology	120	1.71654	0.028969	1
GO:0044403_symbiont_process	288	1.44323	0.0289795	1
MP:0001648_abnormal_apoptosis	991	1.2331	0.0291273	1
GO:0006369_termination_of_RNA_polymerase_II_transcription	38	2.40543	0.0292691	1
GO:0005669_transcription_factor_TFIID_complex	38	2.40543	0.0292691	1
MP:0008281_abnormal_hippocampus_size	39	2.40543	0.0292691	1
MP:0003686_abnormal_eye_muscle_morphology	38	2.40543	0.0292691	1
GO:0032270_positive_regulation_of_cellular_protein_metabolic_process	1253	1.20786	0.0293866	1
MP:0002210_abnormal_sex_determination	507	1.32706	0.029607	1
MP:0001953_respiratory_failure	148	1.63537	0.0296833	1
GO:0004112_cyclic-nucleotide_phosphodiesterase_activity	25	2.85505	0.0302495	1
MP:0008221_abnormal_hippocampal_commissure_morphology	24	2.85505	0.0302495	1
MP:0002856_abnormal_vestibular_ganglion_morphology	24	2.85505	0.0302495	1
GO:0021675_nerve_development	32	2.57945	0.0303103	1
GO:0021954_central_nervous_system_neuron_development	31	2.57945	0.0303103	1
MP:0004274_abnormal_embryonic/fetal_subventricular_zone_morphology	31	2.57945	0.0303103	1
MP:0002196_absent_corpus_callosum	31	2.57945	0.0303103	1
MP:0003312_abnormal_locomotor_coordination	510	1.32435	0.030514	1
GO:0031124_mRNA_3'-end_processing	78	1.90596	0.0305431	1
GO:0030135_coated_vesicle	229	1.50344	0.0305532	1
GO:0046824_positive_regulation_of_nucleocytoplasmic_transport	46	2.23585	0.0307964	1
MP:0008973_decreased_erythroid_progenitor_cell_number	48	2.23585	0.0307964	1
GO:0016579_protein_deubiquitination	242	1.48017	0.0308404	1
GO:0060968_regulation_of_gene_silencing	97	1.80608	0.030881	1
GO:0004540_ribonuclease_activity	95	1.80608	0.030881	1
MP:0010577_abnormal_heart_right_ventricle_size	97	1.80608	0.030881	1
GO:1901362_organic_cyclic_compound_biosynthetic_process	1049	1.2234	0.0310552	1
MP:0002184_abnormal_innervation	166	1.5864	0.0312237	1
GO:0051247_positive_regulation_of_protein_metabolic_process	1331	1.19872	0.0313313	1
GO:0008134_transcription_factor_binding	536	1.31222	0.0313983	1
GO:0005524_ATP_binding	233	1.48806	0.0314184	1
MP:0004850_abnormal_testis_weight	234	1.48806	0.0314184	1
MP:0000825_dilated_lateral_ventricles	55	2.1166	0.0314647	1
MP:0002633_persistent_truncus_arteriosis	62	2.02818	0.0315332	1
MP:0004948_abnormal_neuronal_precursor_proliferation	62	2.02818	0.0315332	1
MP:0010435_abnormal_heart_atrium_and_ventricle_connection	62	2.02818	0.0315332	1
MP:0009850_embryonic_lethality_between_implantation_and_placentation	395	1.3654	0.0315348	1
GO:0016050_vesicle_organization	256	1.46691	0.0315785	1
GO:0043549_regulation_of_kinase_activity	684	1.27565	0.0317504	1
MP:0001258_decreased_body_length	282	1.43803	0.0321415	1
GO:0006508_proteolysis	883	1.24083	0.0324906	1
MP:0003961_decreased_lean_body_mass	239	1.48157	0.032844	1
GO:0043392_negative_regulation_of_DNA_binding	39	2.3438	0.0328669	1
MP:0009956_abnormal_cerebellar_layer_morphology	206	1.51597	0.0330329	1
MP:0008801_abnormal_erythroid_progenitor_cell_morphology	82	1.88177	0.0330416	1
GO:0008022_protein_C-terminus_binding	133	1.65979	0.0331104	1
GO:0016458_gene_silencing	162	1.594	0.0331113	1
GO:0000781_chromosome,_telomeric_region	98	1.78718	0.0331444	1
GO:0010498_proteasomal_protein_catabolic_process	301	1.41872	0.0331581	1
GO:0031396_regulation_of_protein_ubiquitination	154	1.61326	0.0332212	1
GO:0033137_negative_regulation_of_peptidyl-serine_phosphorylation	19	3.1716	0.0335714	1
GO:0006144_purine_nucleobase_metabolic_process	18	3.1716	0.0335714	1
GO:0140033_acetylation-dependent_protein_binding	18	3.1716	0.0335714	1
GO:0070577_lysine-acetylated_histone_binding	18	3.1716	0.0335714	1
MP:0004832_enlarged_ovary	18	3.1716	0.0335714	1
GO:0030010_establishment_of_cell_polarity	71	1.93237	0.033879	1
GO:0022603_regulation_of_anatomical_structure_morphogenesis	704	1.26658	0.0339086	1
GO:0060341_regulation_of_cellular_localization	574	1.29672	0.0339992	1
GO:0006418_tRNA_aminoacylation_for_protein_translation	47	2.18818	0.0341635	1
GO:0016796_exonuclease_activity,_active_with_either_ribo-_or_deoxyribonucleic_acids_and_producing_5'-phosphomonoesters	48	2.18818	0.0341635	1
GO:0022835_transmitter-gated_channel_activity	47	2.18818	0.0341635	1
GO:0022824_transmitter-gated_ion_channel_activity	47	2.18818	0.0341635	1
MP:0003202_abnormal_neuron_apoptosis	179	1.55253	0.034342	1
GO:0031110_regulation_of_microtubule_polymerization_or_depolymerization	63	1.99591	0.0344411	1
GO:0030165_PDZ_domain_binding	63	1.99591	0.0344411	1
GO:0019208_phosphatase_regulator_activity	64	1.99591	0.0344411	1
MP:0010651_aorticopulmonary_septal_defect	63	1.99591	0.0344411	1
MP:0010650_abnormal_aorticopulmonary_septum_morphology	63	1.99591	0.0344411	1
MP:0009504_abnormal_mammary_gland_epithelium_morphology	63	1.99591	0.0344411	1
GO:0031050_dsRNA_fragmentation	32	2.49874	0.0344576	1
GO:0070918_production_of_small_RNA_involved_in_gene_silencing_by_RNA	32	2.49874	0.0344576	1
GO:0016592_mediator_complex	32	2.49874	0.0344576	1
GO:0004003_ATP-dependent_DNA_helicase_activity	34	2.49874	0.0344576	1
MP:0010504_abnormal_RR_interval	32	2.49874	0.0344576	1
MP:0010666_abnormal_vitelline_vein_morphology	32	2.49874	0.0344576	1
MP:0003121_genetic_imprinting	33	2.49874	0.0344576	1
GO:0010977_negative_regulation_of_neuron_projection_development	89	1.81937	0.034465	1
MP:0011496_abnormal_head_size	88	1.81937	0.034465	1
GO:0043632_modification-dependent_macromolecule_catabolic_process	381	1.3657	0.0345075	1
GO:0018107_peptidyl-threonine_phosphorylation	55	2.07802	0.0345979	1
GO:0005548_phospholipid_transporter_activity	55	2.07802	0.0345979	1
MP:0001919_abnormal_reproductive_system_physiology	1369	1.19021	0.0348213	1
MP:0002327_abnormal_respiratory_function	312	1.4054	0.0348934	1
MP:0001963_abnormal_hearing_physiology	410	1.34992	0.0350032	1
GO:0045618_positive_regulation_of_keratinocyte_differentiation	12	3.80468	0.0350241	1
GO:0008278_cohesin_complex	12	3.80468	0.0350241	1
GO:0031464_Cul4A-RING_E3_ubiquitin_ligase_complex	12	3.80468	0.0350241	1
GO:0017101_aminoacyl-tRNA_synthetase_multienzyme_complex	12	3.80468	0.0350241	1
GO:0043023_ribosomal_large_subunit_binding	12	3.80468	0.0350241	1
GO:0004535_poly(A)-specific_ribonuclease_activity	12	3.80468	0.0350241	1
MP:0008149_abnormal_costovertebral_joint_morphology	12	3.80468	0.0350241	1
GO:0044331_cell-cell_adhesion_mediated_by_cadherin	25	2.74083	0.0350337	1
GO:0090169_regulation_of_spindle_assembly	25	2.74083	0.0350337	1
MP:0002802_abnormal_discrimination_learning	25	2.74083	0.0350337	1
MP:0008263_abnormal_hippocampus_CA1_region_morphology	25	2.74083	0.0350337	1
GO:0017038_protein_import	134	1.64714	0.0351222	1
MP:0005031_abnormal_trophoblast_layer_morphology	133	1.64714	0.0351222	1
MP:0001256_abnormal_body_length	323	1.39741	0.0352872	1
GO:1903828_negative_regulation_of_cellular_protein_localization	80	1.85799	0.0356838	1
MP:0008946_abnormal_neuron_number	342	1.38285	0.0359618	1
GO:0044798_nuclear_transcription_factor_complex	181	1.54374	0.0361057	1
MP:0000432_abnormal_head_morphology	758	1.25231	0.0362499	1
GO:0090092_regulation_of_transmembrane_receptor_protein_serine/threonine_kinase_signaling_pathway	170	1.55802	0.0364996	1
GO:0033365_protein_localization_to_organelle	607	1.28293	0.0365182	1
MP:0001730_embryonic_growth_arrest	247	1.45563	0.0366278	1
MP:0009208_abnormal_female_genitalia_morphology	376	1.364	0.0367226	1
GO:0003730_mRNA_3'-UTR_binding	76	1.90547	0.0367367	1
GO:0007157_heterophilic_cell-cell_adhesion_via_plasma_membrane_cell_adhesion_molecules	40	2.28491	0.0367542	1
GO:0021987_cerebral_cortex_development	41	2.28491	0.0367542	1
GO:0045665_negative_regulation_of_neuron_differentiation	116	1.69114	0.0367957	1
MP:0000819_abnormal_olfactory_bulb_morphology	115	1.69114	0.0367957	1
MP:0002864_abnormal_ocular_fundus_morphology	584	1.28737	0.0367966	1
MP:0013189_abnormal_exploration_in_a_new_environment	163	1.57392	0.036824	1
GO:0014032_neural_crest_cell_development	48	2.1425	0.0377757	1
GO:0031060_regulation_of_histone_methylation	48	2.1425	0.0377757	1
MP:0005238_increased_brain_size	48	2.1425	0.0377757	1
MP:0001007_abnormal_sympathetic_system_morphology	56	2.04082	0.0379422	1
MP:0001711_abnormal_placenta_morphology	295	1.40828	0.0381462	1
MP:0003308_abnormal_cochlear_sensory_epithelium_morphology	172	1.54878	0.0383977	1
GO:0006518_peptide_metabolic_process	448	1.32706	0.0387485	1
GO:0010639_negative_regulation_of_organelle_organization	259	1.4378	0.0389039	1
GO:0006360_transcription_by_RNA_polymerase_I	33	2.42291	0.0389643	1
GO:0004177_aminopeptidase_activity	33	2.42291	0.0389643	1
MP:0005262_coloboma	33	2.42291	0.0389643	1
MP:0001693_failure_of_primitive_streak_formation	33	2.42291	0.0389643	1
MP:0011176_abnormal_erythroblast_morphology	33	2.42291	0.0389643	1
GO:0005681_spliceosomal_complex	155	1.5812	0.0391049	1
GO:0009100_glycoprotein_metabolic_process	290	1.41238	0.0391315	1
GO:0000793_condensed_chromosome	118	1.67648	0.0391435	1
MP:0011380_enlarged_brain_ventricles	116	1.67648	0.0391435	1
MP:0003189_fused_joints	143	1.60049	0.039319	1
GO:1903047_mitotic_cell_cycle_process	535	1.29497	0.0394967	1
GO:2001222_regulation_of_neuron_migration	20	3.00455	0.0396794	1
GO:0031498_chromatin_disassembly	19	3.00455	0.0396794	1
GO:0006337_nucleosome_disassembly	19	3.00455	0.0396794	1
GO:1901673_regulation_of_mitotic_spindle_assembly	19	3.00455	0.0396794	1
GO:0030137_COPI-coated_vesicle	20	3.00455	0.0396794	1
GO:0005849_mRNA_cleavage_factor_complex	19	3.00455	0.0396794	1
MP:0008028_pregnancy-related_premature_death	19	3.00455	0.0396794	1
MP:0012468_decreased_striatum_area	19	3.00455	0.0396794	1
MP:0010507_shortened_RR_interval	19	3.00455	0.0396794	1
MP:0004262_abnormal_physical_strength	411	1.34117	0.0397124	1
GO:0060070_canonical_Wnt_signaling_pathway	73	1.87909	0.0397606	1
MP:0012676_dilated_brain_ventricles	74	1.87909	0.0397606	1
GO:0048667_cell_morphogenesis_involved_in_neuron_differentiation	246	1.44366	0.0398126	1
MP:0001698_decreased_embryo_size	494	1.30652	0.0398411	1
GO:0044454_nuclear_chromosome_part	488	1.30972	0.0398949	1
GO:0016339_calcium-dependent_cell-cell_adhesion_via_plasma_membrane_cell_adhesion_molecules	26	2.63533	0.0402786	1
GO:0070911_global_genome_nucleotide-excision_repair	26	2.63533	0.0402786	1
MP:0004268_abnormal_optic_stalk_morphology	26	2.63533	0.0402786	1
MP:0006281_abnormal_tail_development	26	2.63533	0.0402786	1
MP:0008664_decreased_interleukin-12_secretion	27	2.63533	0.0402786	1
MP:0010825_abnormal_lung_saccule_morphology	26	2.63533	0.0402786	1
MP:0000042_abnormal_organ_of_Corti_morphology	173	1.53965	0.0403679	1
GO:0006412_translation	318	1.38723	0.0404457	1
MP:0001119_abnormal_female_reproductive_system_morphology	379	1.35283	0.0406144	1
GO:0000082_G1/S_transition_of_mitotic_cell_cycle	100	1.73278	0.040657	1
GO:0030307_positive_regulation_of_cell_growth	100	1.73278	0.040657	1
MP:0006009_abnormal_neuronal_migration	99	1.73278	0.040657	1
GO:0071900_regulation_of_protein_serine/threonine_kinase_activity	387	1.34755	0.0407703	1
GO:0060840_artery_development	41	2.22914	0.0409388	1
MP:0009888_palatal_shelves_fail_to_meet_at_midline	41	2.22914	0.0409388	1
MP:0003221_abnormal_cardiomyocyte_apoptosis	42	2.22914	0.0409388	1
GO:0033044_regulation_of_chromosome_organization	267	1.42145	0.0411438	1
MP:0002067_abnormal_sensory_capabilities/reflexes/nociception	809	1.23618	0.0413966	1
GO:0003279_cardiac_septum_development	57	2.00494	0.0415028	1
GO:0061387_regulation_of_extent_of_cell_growth	57	2.00494	0.0415028	1
GO:0006611_protein_export_from_nucleus	144	1.5893	0.0415206	1
GO:0048638_regulation_of_developmental_growth	145	1.5893	0.0415206	1
MP:0001716_abnormal_placenta_labyrinth_morphology	145	1.5893	0.0415206	1
GO:0051052_regulation_of_DNA_metabolic_process	309	1.39042	0.0415553	1
MP:0001923_reduced_female_fertility	229	1.4568	0.0416289	1
GO:0043038_amino_acid_activation	50	2.09868	0.0416395	1
GO:0043039_tRNA_aminoacylation	50	2.09868	0.0416395	1
MP:0001065_abnormal_trigeminal_nerve_morphology	49	2.09868	0.0416395	1
MP:0001092_abnormal_trigeminal_ganglion_morphology	50	2.09868	0.0416395	1
MP:0004609_vertebral_fusion	135	1.61031	0.0416978	1
MP:0005371_limbs/digits/tail_phenotype	837	1.23025	0.0422463	1
GO:0003712_transcription_coregulator_activity	469	1.31074	0.0423983	1
MP:0002092_abnormal_eye_morphology	1226	1.19002	0.0424936	1
GO:0016607_nuclear_speck	303	1.39381	0.0426882	1
MP:0001926_female_infertility	272	1.41606	0.0427875	1
GO:0007549_dosage_compensation	13	3.51204	0.0429597	1
GO:0034063_stress_granule_assembly	13	3.51204	0.0429597	1
GO:0048103_somatic_stem_cell_division	13	3.51204	0.0429597	1
GO:0090110_cargo_loading_into_COPII-coated_vesicle	13	3.51204	0.0429597	1
GO:0019081_viral_translation	13	3.51204	0.0429597	1
GO:0032454_histone_demethylase_activity_(H3-K9_specific)	13	3.51204	0.0429597	1
GO:0034450_ubiquitin-ubiquitin_ligase_activity	13	3.51204	0.0429597	1
GO:0048185_activin_binding	13	3.51204	0.0429597	1
MP:0000486_abnormal_pulmonary_trunk_morphology	13	3.51204	0.0429597	1
GO:0044843_cell_cycle_G1/S_phase_transition	101	1.71537	0.0434116	1
GO:0005856_cytoskeleton	1518	1.17042	0.0434613	1
MP:0001392_abnormal_locomotor_behavior	1267	1.18636	0.0434839	1
MP:0001406_abnormal_gait	331	1.37129	0.0437798	1
GO:0003281_ventricular_septum_development	34	2.35167	0.0438396	1
GO:0032040_small-subunit_processome	37	2.35167	0.0438396	1
GO:0044390_ubiquitin-like_protein_conjugating_enzyme_binding	34	2.35167	0.0438396	1
MP:0006269_abnormal_mammary_gland_growth_during_pregnancy	34	2.35167	0.0438396	1
GO:0036464_cytoplasmic_ribonucleoprotein_granule	184	1.50953	0.0438412	1
MP:0001961_abnormal_reflex	656	1.2587	0.0439223	1
GO:0051427_hormone_receptor_binding	137	1.59839	0.0440761	1
GO:0006901_vesicle_coating	68	1.90498	0.0442869	1
MP:0004926_abnormal_epididymis_size	66	1.90498	0.0442869	1
GO:0018394_peptidyl-lysine_acetylation	84	1.79065	0.0445095	1
GO:0051603_proteolysis_involved_in_cellular_protein_catabolic_process	429	1.31941	0.0451061	1
GO:0022402_cell_cycle_process	816	1.22978	0.0452564	1
MP:0011090_perinatal_lethality,_incomplete_penetrance	232	1.44399	0.0452834	1
MP:0010292_increased_alimentary_system_tumor_incidence	60	1.97029	0.0452851	1
MP:0002745_abnormal_atrioventricular_valve_morphology	58	1.97029	0.0452851	1
MP:0012167_abnormal_epigenetic_regulation_of_gene_expression	59	1.97029	0.0452851	1
GO:0099536_synaptic_signaling	334	1.36704	0.045333	1
MP:0000961_abnormal_dorsal_root_ganglion_morphology	93	1.73995	0.0455929	1
MP:0000852_small_cerebellum	94	1.73995	0.0455929	1
GO:0043043_peptide_biosynthetic_process	343	1.36058	0.0455947	1
MP:0002062_abnormal_associative_learning	260	1.41533	0.0456317	1
MP:0002270_abnormal_pulmonary_alveolus_morphology	156	1.55037	0.0457204	1
GO:0048864_stem_cell_development	50	2.05662	0.0457608	1
GO:0031519_PcG_protein_complex	50	2.05662	0.0457608	1
GO:0006607_NLS-bearing_protein_import_into_nucleus	27	2.53751	0.0459943	1
MP:0006378_abnormal_spermatogonia_morphology	28	2.53751	0.0459943	1
MP:0001377_abnormal_mating_frequency	27	2.53751	0.0459943	1
MP:0010975_abnormal_lung_lobe_morphology	27	2.53751	0.0459943	1
MP:0006335_abnormal_hearing_electrophysiology	359	1.34876	0.0460054	1
GO:0090575_RNA_polymerase_II_transcription_factor_complex	149	1.56738	0.0461904	1
GO:0019783_ubiquitin-like_protein-specific_protease_activity	103	1.69831	0.0462957	1
GO:0008094_DNA-dependent_ATPase_activity	77	1.82889	0.0463223	1
GO:0036508_protein_alpha-1,2-demannosylation	21	2.85405	0.0464187	1
GO:0036507_protein_demannosylation	21	2.85405	0.0464187	1
GO:0007099_centriole_replication	20	2.85405	0.0464187	1
GO:0010485_H4_histone_acetyltransferase_activity	20	2.85405	0.0464187	1
MP:0002861_abnormal_tail_bud_morphology	20	2.85405	0.0464187	1
MP:0002690_akinesia	20	2.85405	0.0464187	1
MP:0001469_abnormal_contextual_conditioning_behavior	128	1.60864	0.0467755	1
GO:0031123_RNA_3'-end_processing	124	1.63399	0.0468347	1
GO:0031984_organelle_subcompartment	1184	1.18926	0.0468907	1
GO:0035770_ribonucleoprotein_granule	195	1.48284	0.0472357	1
GO:0015931_nucleobase-containing_compound_transport	165	1.52587	0.047444	1
MP:0002622_abnormal_cochlear_hair_cell_morphology	167	1.52587	0.047444	1
GO:0003725_double-stranded_RNA_binding	68	1.87628	0.0479578	1
GO:0042578_phosphoric_ester_hydrolase_activity	312	1.37216	0.0479838	1
GO:0009057_macromolecule_catabolic_process	814	1.22503	0.0483286	1
GO:0019899_enzyme_binding	1903	1.14865	0.0486809	1
MP:0008272_abnormal_endochondral_bone_ossification	93	1.72116	0.0487275	1
GO:0033036_macromolecule_localization	1661	1.15864	0.0488618	1
GO:0044087_regulation_of_cellular_component_biogenesis	715	1.24025	0.0489893	1
GO:0001755_neural_crest_cell_migration	35	2.28422	0.0490909	1
GO:0005798_Golgi-associated_vesicle	144	1.57507	0.0491229	1
GO:1903313_positive_regulation_of_mRNA_metabolic_process	60	1.93683	0.0492936	1
GO:0030175_filopodium	60	1.93683	0.0492936	1
GO:1903322_positive_regulation_of_protein_modification_by_small_protein_conjugation_or_removal	105	1.68158	0.049312	1
MP:0001525_impaired_balance	104	1.68158	0.049312	1
GO:0006405_RNA_export_from_nucleus	129	1.5961	0.049453	1
GO:0030658_transport_vesicle_membrane	117	1.64844	0.0495903	1
MP:0013229_abnormal_brain_ventricle_size	120	1.62029	0.0496215	1
GO:0007268_chemical_synaptic_transmission	327	1.36083	0.0499925	1
GO:0098916_anterograde_trans-synaptic_signaling	327	1.36083	0.0499925	1
GO:0032989_cellular_component_morphogenesis	490	1.28784	0.050089	1
MP:0004028_chromosome_breakage	52	2.01621	0.050145	1
GO:0003678_DNA_helicase_activity	45	2.12524	0.0502277	1
MP:0002741_small_olfactory_bulb	43	2.12524	0.0502277	1
MP:0000159_abnormal_xiphoid_process_morphology	43	2.12524	0.0502277	1
MP:0000035_abnormal_membranous_labyrinth_morphology	225	1.43766	0.0503669	1
MP:0005277_abnormal_brainstem_morphology	188	1.48484	0.0503928	1
MP:0005381_digestive/alimentary_phenotype	1060	1.1946	0.0505588	1
GO:0017111_nucleoside-triphosphatase_activity	632	1.25331	0.0506222	1
GO:0034655_nucleobase-containing_compound_catabolic_process	363	1.33733	0.0507436	1
GO:1901990_regulation_of_mitotic_cell_cycle_phase_transition	294	1.37795	0.050771	1
GO:0072686_mitotic_spindle	86	1.74835	0.0511759	1
GO:0043161_proteasome-mediated_ubiquitin-dependent_protein_catabolic_process	274	1.3897	0.0517492	1
GO:1901017_negative_regulation_of_potassium_ion_transmembrane_transporter_activity	14	3.26106	0.0518197	1
GO:0003272_endocardial_cushion_formation	14	3.26106	0.0518197	1
GO:0098787_mRNA_cleavage_involved_in_mRNA_processing	14	3.26106	0.0518197	1
GO:0070935_3'-UTR-mediated_mRNA_stabilization	18	3.26106	0.0518197	1
GO:1903358_regulation_of_Golgi_organization	14	3.26106	0.0518197	1
GO:0006999_nuclear_pore_organization	14	3.26106	0.0518197	1
GO:0004438_phosphatidylinositol-3-phosphatase_activity	14	3.26106	0.0518197	1
MP:0006117_aortic_valve_stenosis	14	3.26106	0.0518197	1
MP:0008285_abnormal_hippocampus_granule_cell_layer	14	3.26106	0.0518197	1
MP:0010448_heart_left_ventricle_outflow_tract_stenosis	14	3.26106	0.0518197	1
MP:0010301_increased_stomach_tumor_incidence	14	3.26106	0.0518197	1
MP:0008922_abnormal_cervical_rib	14	3.26106	0.0518197	1
GO:0004527_exonuclease_activity	69	1.84864	0.0518298	1
MP:0010420_muscular_ventricular_septal_defect	68	1.84864	0.0518298	1
GO:0042325_regulation_of_phosphorylation	1201	1.18139	0.0520836	1
GO:0071333_cellular_response_to_glucose_stimulus	28	2.44689	0.0521883	1
GO:0051298_centrosome_duplication	28	2.44689	0.0521883	1
GO:1903307_positive_regulation_of_regulated_secretory_pathway	31	2.44689	0.0521883	1
GO:0031624_ubiquitin_conjugating_enzyme_binding	28	2.44689	0.0521883	1
MP:0004992_increased_bone_resorption	28	2.44689	0.0521883	1
GO:0006473_protein_acetylation	104	1.66517	0.0524627	1
GO:0010948_negative_regulation_of_cell_cycle_process	236	1.41904	0.0532935	1
GO:0016791_phosphatase_activity	236	1.41904	0.0532935	1
MP:0004509_abnormal_pelvic_girdle_bone_morphology	60	1.90449	0.0535324	1
GO:0007179_transforming_growth_factor_beta_receptor_signaling_pathway	77	1.78125	0.053593	1
MP:0002753_dilated_heart_left_ventricle	78	1.78125	0.053593	1
GO:2000209_regulation_of_anoikis	21	2.71814	0.0537955	1
GO:0050434_positive_regulation_of_viral_transcription	21	2.71814	0.0537955	1
GO:0060148_positive_regulation_of_posttranscriptional_gene_silencing	21	2.71814	0.0537955	1
GO:0035459_cargo_loading_into_vesicle	24	2.71814	0.0537955	1
GO:0045332_phospholipid_translocation	21	2.71814	0.0537955	1
GO:0035267_NuA4_histone_acetyltransferase_complex	21	2.71814	0.0537955	1
GO:0043189_H4/H2A_histone_acetyltransferase_complex	21	2.71814	0.0537955	1
MP:0000690_absent_spleen	21	2.71814	0.0537955	1
MP:0004885_abnormal_endolymph	21	2.71814	0.0537955	1
MP:0004738_abnormal_auditory_brainstem_response	344	1.34037	0.0538854	1
GO:0016055_Wnt_signaling_pathway	149	1.53561	0.0538859	1
GO:0198738_cell-cell_signaling_by_wnt	149	1.53561	0.0538859	1
MP:0005404_abnormal_axon_morphology	152	1.53561	0.0538859	1
GO:0043687_post-translational_protein_modification	357	1.33494	0.0540094	1
GO:0055024_regulation_of_cardiac_muscle_tissue_development	36	2.22084	0.0547243	1
GO:1905268_negative_regulation_of_chromatin_organization	36	2.22084	0.0547243	1
GO:0007626_locomotory_behavior	36	2.22084	0.0547243	1
MP:0008661_decreased_interleukin-10_secretion	37	2.22084	0.0547243	1
GO:0045185_maintenance_of_protein_location	86	1.72794	0.0547528	1
GO:0051101_regulation_of_DNA_binding	87	1.72794	0.0547528	1
GO:1905114_cell_surface_receptor_signaling_pathway_involved_in_cell-cell_signaling	168	1.49841	0.0547903	1
GO:0014031_mesenchymal_cell_development	52	1.97736	0.0547965	1
GO:0019888_protein_phosphatase_regulator_activity	53	1.97736	0.0547965	1
MP:0013500_abnormal_fibroblast_apoptosis	52	1.97736	0.0547965	1
GO:0000775_chromosome,_centromeric_region	133	1.57158	0.0551299	1
MP:0004399_abnormal_cochlear_outer_hair_cell_morphology	132	1.57158	0.0551299	1
GO:0006793_phosphorus_metabolic_process	1622	1.15448	0.0551529	1
GO:0001046_core_promoter_sequence-specific_DNA_binding	44	2.07685	0.0553433	1
MP:0008273_abnormal_intramembranous_bone_ossification	44	2.07685	0.0553433	1
MP:0004180_failure_of_initiation_of_embryo_turning	44	2.07685	0.0553433	1
GO:0016073_snRNA_metabolic_process	99	1.68476	0.0554387	1
MP:0014114_abnormal_cognition	601	1.25184	0.0555719	1
MP:0003050_abnormal_sacral_vertebrae_morphology	105	1.64908	0.05575	1
GO:0008565_protein_transporter_activity	72	1.82181	0.0559062	1
MP:0010498_abnormal_interventricular_septum_muscular_part_morphology	69	1.82181	0.0559062	1
GO:0032269_negative_regulation_of_cellular_protein_metabolic_process	686	1.23458	0.0562634	1
GO:0042254_ribosome_biogenesis	229	1.41837	0.0568995	1
GO:0043543_protein_acylation	143	1.54134	0.0574435	1
GO:0000784_nuclear_chromosome,_telomeric_region	79	1.75833	0.057502	1
MP:0005367_renal/urinary_system_phenotype	972	1.1953	0.0575203	1
MP:0009209_abnormal_internal_female_genitalia_morphology	370	1.32238	0.0576121	1
GO:0007156_homophilic_cell_adhesion_via_plasma_membrane_adhesion_molecules	62	1.87301	0.0580051	1
GO:0035258_steroid_hormone_receptor_binding	61	1.87301	0.0580051	1
GO:0071426_ribonucleoprotein_complex_export_from_nucleus	123	1.58055	0.0586779	1
MP:0002631_abnormal_epididymis_morphology	124	1.58055	0.0586779	1
GO:0006623_protein_targeting_to_vacuole	29	2.36249	0.0588656	1
GO:0006517_protein_deglycosylation	30	2.36249	0.0588656	1
GO:0010390_histone_monoubiquitination	29	2.36249	0.0588656	1
GO:0045616_regulation_of_keratinocyte_differentiation	30	2.36249	0.0588656	1
GO:0050919_negative_chemotaxis	29	2.36249	0.0588656	1
GO:0008175_tRNA_methyltransferase_activity	29	2.36249	0.0588656	1
MP:0001691_abnormal_somite_shape	29	2.36249	0.0588656	1
MP:0010595_abnormal_aortic_valve_cusp_morphology	29	2.36249	0.0588656	1
MP:0004321_short_sternum	29	2.36249	0.0588656	1
MP:0006011_abnormal_endolymphatic_duct_morphology	29	2.36249	0.0588656	1
MP:0002110_abnormal_digit_morphology	258	1.38661	0.0589154	1
MP:0012317_impaired_conditioning_behavior	96	1.66713	0.05902	1
MP:0006319_abnormal_epididymal_fat_pad_morphology	97	1.66713	0.05902	1
GO:0006399_tRNA_metabolic_process	153	1.51513	0.0594938	1
GO:0032922_circadian_regulation_of_gene_expression	53	1.93998	0.0597192	1
MP:0002230_abnormal_primitive_streak_formation	53	1.93998	0.0597192	1
MP:0001431_abnormal_eating_behavior	461	1.28248	0.0599955	1
GO:0051650_establishment_of_vesicle_localization	193	1.45314	0.0601877	1
MP:0013662_decreased_myeloid_cell_number	292	1.36156	0.0602174	1
GO:0006296_nucleotide-excision_repair,_DNA_incision,_5'-to_lesion	37	2.16066	0.060744	1
GO:0001841_neural_tube_formation	37	2.16066	0.060744	1
GO:0032451_demethylase_activity	38	2.16066	0.060744	1
MP:0000276_heart_right_ventricle_hypertrophy	38	2.16066	0.060744	1
GO:0042734_presynaptic_membrane	45	2.03061	0.0607788	1
MP:0005656_decreased_aggression	45	2.03061	0.0607788	1
GO:0099537_trans-synaptic_signaling	333	1.3354	0.0611117	1
GO:0006367_transcription_initiation_from_RNA_polymerase_II_promoter	162	1.49217	0.0613077	1
MP:0010911_abnormal_pulmonary_acinus_morphology	181	1.46205	0.061559	1
GO:0051000_positive_regulation_of_nitric-oxide_synthase_activity	15	3.04354	0.0615952	1
GO:1904380_endoplasmic_reticulum_mannose_trimming	16	3.04354	0.0615952	1
GO:0010888_negative_regulation_of_lipid_storage	15	3.04354	0.0615952	1
GO:0048268_clathrin_coat_assembly	15	3.04354	0.0615952	1
GO:0043982_histone_H4-K8_acetylation	15	3.04354	0.0615952	1
GO:0043981_histone_H4-K5_acetylation	15	3.04354	0.0615952	1
GO:0021795_cerebral_cortex_cell_migration	16	3.04354	0.0615952	1
GO:0052744_phosphatidylinositol_monophosphate_phosphatase_activity	15	3.04354	0.0615952	1
GO:0047555_3',5'-cyclic-GMP_phosphodiesterase_activity	15	3.04354	0.0615952	1
GO:0016922_nuclear_receptor_binding	15	3.04354	0.0615952	1
MP:0000840_abnormal_epithalamus_morphology	15	3.04354	0.0615952	1
MP:0011648_thick_heart_valve_cusps	15	3.04354	0.0615952	1
MP:0003586_dilated_ureter	15	3.04354	0.0615952	1
MP:0001694_absent_egg_cylinders	15	3.04354	0.0615952	1
MP:0002243_abnormal_vomeronasal_organ_morphology	15	3.04354	0.0615952	1
MP:0013968_multiple_persisting_craniopharyngeal_ducts	15	3.04354	0.0615952	1
MP:0013969_reduced_sympathetic_cervical_ganglion_size	15	3.04354	0.0615952	1
MP:0008784_craniorachischisis	15	3.04354	0.0615952	1
MP:0000936_small_embryonic_telencephalon	15	3.04354	0.0615952	1
MP:0004279_abnormal_rostral_migratory_stream_morphology	15	3.04354	0.0615952	1
MP:0003225_axonal_dystrophy	15	3.04354	0.0615952	1
GO:0006892_post-Golgi_vesicle-mediated_transport	81	1.73599	0.061597	1
GO:0048488_synaptic_vesicle_endocytosis	22	2.5945	0.0618116	1
GO:0035904_aorta_development	22	2.5945	0.0618116	1
GO:1990090_cellular_response_to_nerve_growth_factor_stimulus	22	2.5945	0.0618116	1
GO:0016578_histone_deubiquitination	22	2.5945	0.0618116	1
GO:0034204_lipid_translocation	22	2.5945	0.0618116	1
GO:0045948_positive_regulation_of_translational_initiation	26	2.5945	0.0618116	1
GO:1990089_response_to_nerve_growth_factor	22	2.5945	0.0618116	1
GO:0004012_phospholipid-translocating_ATPase_activity	22	2.5945	0.0618116	1
GO:0008143_poly(A)_binding	22	2.5945	0.0618116	1
MP:0002624_abnormal_tricuspid_valve_morphology	22	2.5945	0.0618116	1
MP:0003420_delayed_intramembranous_bone_ossification	22	2.5945	0.0618116	1
MP:0005181_decreased_circulating_estradiol_level	22	2.5945	0.0618116	1
MP:0000951_sporadic_seizures	24	2.5945	0.0618116	1
GO:0071166_ribonucleoprotein_complex_localization	124	1.56773	0.0619345	1
MP:0003036_vertebral_transformation	89	1.68851	0.0624068	1
GO:0006886_intracellular_protein_transport	781	1.21294	0.0625844	1
GO:0034470_ncRNA_processing	305	1.34972	0.062623	1
GO:0018210_peptidyl-threonine_modification	62	1.84276	0.062715	1
GO:0048208_COPII_vesicle_coating	64	1.84276	0.062715	1
GO:0048207_vesicle_targeting,_rough_ER_to_cis-Golgi	64	1.84276	0.062715	1
GO:0071427_mRNA-containing_ribonucleoprotein_complex_export_from_nucleus	106	1.61781	0.0627426	1
GO:0006406_mRNA_export_from_nucleus	106	1.61781	0.0627426	1
GO:0017148_negative_regulation_of_translation	97	1.64987	0.0627546	1
MP:0001360_abnormal_social_investigation	97	1.64987	0.0627546	1
MP:0001785_edema	402	1.29916	0.0628954	1
GO:0004721_phosphoprotein_phosphatase_activity	144	1.51964	0.0635082	1
MP:0003224_neuron_degeneration	292	1.35198	0.064533	1
GO:0043331_response_to_dsRNA	71	1.77034	0.0646842	1
GO:0001932_regulation_of_protein_phosphorylation	1117	1.17515	0.0648511	1
GO:0006513_protein_monoubiquitination	54	1.904	0.0649163	1
GO:0001047_core_promoter_binding	55	1.904	0.0649163	1
MP:0010551_abnormal_coronary_vessel_morphology	54	1.904	0.0649163	1
MP:0011275_abnormal_behavioral_response_to_light	54	1.904	0.0649163	1
MP:0001706_abnormal_left-right_axis_patterning	54	1.904	0.0649163	1
GO:0031334_positive_regulation_of_protein_complex_assembly	213	1.41694	0.0649322	1
GO:0016747_transferase_activity,_transferring_acyl_groups_other_than_amino-acyl_groups	212	1.41694	0.0649322	1
MP:0001943_abnormal_respiration	462	1.27391	0.0651118	1
MP:0000350_abnormal_cell_proliferation	745	1.21359	0.0657187	1
GO:0018393_internal_peptidyl-lysine_acetylation	81	1.71421	0.0658804	1
MP:0002751_abnormal_autonomic_nervous_system_morphology	80	1.71421	0.0658804	1
GO:0071331_cellular_response_to_hexose_stimulus	30	2.28352	0.0660284	1
GO:0071326_cellular_response_to_monosaccharide_stimulus	30	2.28352	0.0660284	1
MP:0010465_aberrant_origin_of_the_right_subclavian_artery	30	2.28352	0.0660284	1
MP:0001409_increased_stereotypic_behavior	30	2.28352	0.0660284	1
GO:0051248_negative_regulation_of_protein_metabolic_process	735	1.2144	0.0663266	1
GO:0005123_death_receptor_binding	10	3.80317	0.0664714	1
GO:0010812_negative_regulation_of_cell-substrate_adhesion	46	1.98639	0.0665373	1
GO:0050771_negative_regulation_of_axonogenesis	46	1.98639	0.0665373	1
GO:0031491_nucleosome_binding	46	1.98639	0.0665373	1
MP:0011513_abnormal_vertebral_artery_morphology	46	1.98639	0.0665373	1
GO:0070316_regulation_of_G0_to_G1_transition	39	2.10363	0.0671531	1
MP:0009199_abnormal_external_male_genitalia_morphology	38	2.10363	0.0671531	1
MP:0000662_abnormal_branching_of_the_mammary_ductal_tree	38	2.10363	0.0671531	1
MP:0009435_abnormal_miniature_inhibitory_postsynaptic_currents	38	2.10363	0.0671531	1
GO:1901987_regulation_of_cell_cycle_phase_transition	323	1.32851	0.0672399	1
GO:0031570_DNA_integrity_checkpoint	135	1.52473	0.0678151	1
GO:0009628_response_to_abiotic_stimulus	623	1.23138	0.0683161	1
GO:0044089_positive_regulation_of_cellular_component_biogenesis	404	1.28923	0.0685953	1
GO:0051168_nuclear_export	154	1.4854	0.0686479	1
MP:0000929_open_neural_tube	174	1.45476	0.0687657	1
MP:0005391_vision/eye_phenotype	1330	1.15703	0.06899	1
MP:0001515_abnormal_grip_strength	317	1.32997	0.0693607	1
GO:0042063_gliogenesis	74	1.74567	0.0693905	1
MP:0005033_abnormal_trophoblast_giant_cell_morphology	73	1.74567	0.0693905	1
MP:0002063_abnormal_learning/memory/conditioning	600	1.23402	0.0694291	1
MP:0000897_abnormal_midbrain_morphology	118	1.56345	0.0696583	1
GO:0050658_RNA_transport	145	1.49854	0.0699992	1
GO:0050657_nucleic_acid_transport	145	1.49854	0.0699992	1
GO:0016462_pyrophosphatase_activity	678	1.21982	0.0700261	1
GO:0031625_ubiquitin_protein_ligase_binding	254	1.36819	0.0701973	1
MP:0000026_abnormal_inner_ear_morphology	254	1.36819	0.0701973	1
MP:0000968_abnormal_sensory_neuron_innervation_pattern	81	1.69296	0.0703539	1
MP:0000857_abnormal_cerebellar_foliation	55	1.86913	0.0703902	1
MP:0004255_abnormal_spongiotrophoblast_layer_morphology	55	1.86913	0.0703902	1
GO:0006940_regulation_of_smooth_muscle_contraction	23	2.4816	0.0704638	1
GO:0061001_regulation_of_dendritic_spine_morphogenesis	24	2.4816	0.0704638	1
MP:0003874_absent_pharyngeal_arches	24	2.4816	0.0704638	1
MP:0000479_abnormal_enterocyte_morphology	24	2.4816	0.0704638	1
MP:0008410_increased_cellular_sensitivity_to_ultraviolet_irradiation	24	2.4816	0.0704638	1
MP:0009651_abnormal_eyelid_development	23	2.4816	0.0704638	1
MP:0000519_hydronephrosis	90	1.65083	0.0707417	1
GO:0051648_vesicle_localization	197	1.42275	0.0712526	1
GO:0007163_establishment_or_maintenance_of_cell_polarity	136	1.51344	0.0712718	1
GO:0000790_nuclear_chromatin	323	1.3201	0.0716708	1
MP:0000745_tremors	237	1.3813	0.071743	1
GO:0019207_kinase_regulator_activity	177	1.44633	0.0718299	1
MP:0000045_abnormal_hair_cell_morphology	176	1.44633	0.0718299	1
GO:0006796_phosphate-containing_compound_metabolic_process	1597	1.14228	0.0720215	1
GO:2000811_negative_regulation_of_anoikis	16	2.85305	0.0722686	1
GO:0048026_positive_regulation_of_mRNA_splicing,_via_spliceosome	17	2.85305	0.0722686	1
GO:0032743_positive_regulation_of_interleukin-2_production	17	2.85305	0.0722686	1
GO:0010869_regulation_of_receptor_biosynthetic_process	16	2.85305	0.0722686	1
GO:0005662_DNA_replication_factor_A_complex	16	2.85305	0.0722686	1
GO:0019908_nuclear_cyclin-dependent_protein_kinase_holoenzyme_complex	16	2.85305	0.0722686	1
GO:0000242_pericentriolar_material	16	2.85305	0.0722686	1
GO:0043024_ribosomal_small_subunit_binding	16	2.85305	0.0722686	1
MP:0010082_sternebra_fusion	16	2.85305	0.0722686	1
MP:0008935_decreased_mean_platelet_volume	17	2.85305	0.0722686	1
MP:0003126_abnormal_external_female_genitalia_morphology	16	2.85305	0.0722686	1
MP:0009940_abnormal_hippocampus_pyramidal_cell_morphology	47	1.94407	0.0726209	1
MP:0002988_decreased_urine_osmolality	48	1.94407	0.0726209	1
MP:0008317_abnormal_paravertebral_ganglion_morphology	47	1.94407	0.0726209	1
MP:0011655_abnormal_systemic_artery_morphology	253	1.3627	0.072759	1
MP:0011495_abnormal_head_shape	64	1.78505	0.0728556	1
GO:0006281_DNA_repair	415	1.28609	0.0728693	1
GO:0016818_hydrolase_activity,_acting_on_acid_anhydrides,_in_phosphorus-containing_anhydrides	680	1.21606	0.0731525	1
GO:0016817_hydrolase_activity,_acting_on_acid_anhydrides	680	1.21606	0.0731525	1
MP:0005282_decreased_fatty_acid_level	119	1.55013	0.0734631	1
MP:0003047_abnormal_thoracic_vertebrae_morphology	119	1.55013	0.0734631	1
GO:2001238_positive_regulation_of_extrinsic_apoptotic_signaling_pathway	31	2.20974	0.0736767	1
GO:0006363_termination_of_RNA_polymerase_I_transcription	31	2.20974	0.0736767	1
GO:1901985_positive_regulation_of_protein_acetylation	31	2.20974	0.0736767	1
GO:0006891_intra-Golgi_vesicle-mediated_transport	33	2.20974	0.0736767	1
MP:0008283_small_hippocampus	32	2.20974	0.0736767	1
MP:0005156_bradykinesia	31	2.20974	0.0736767	1
MP:0002768_small_adrenal_glands	31	2.20974	0.0736767	1
MP:0005104_abnormal_tarsal_bone_morphology	31	2.20974	0.0736767	1
MP:0002229_neurodegeneration	356	1.30167	0.0736978	1
MP:0000267_abnormal_heart_development	293	1.3332	0.0738161	1
GO:0033683_nucleotide-excision_repair,_DNA_incision	39	2.04961	0.0739528	1
MP:0001441_increased_grooming_behavior	40	2.04961	0.0739528	1
MP:0001921_reduced_fertility	507	1.24868	0.0742847	1
GO:0042752_regulation_of_circadian_rhythm	74	1.72167	0.0743109	1
MP:0010592_abnormal_atrioventricular_septum_morphology	73	1.72167	0.0743109	1
MP:0012057_abnormal_mural_trophectoderm_morphology	74	1.72167	0.0743109	1
MP:0002702_decreased_circulating_free_fatty_acid_level	92	1.63261	0.0751687	1
MP:0002725_abnormal_vein_morphology	157	1.46622	0.0752582	1
GO:0043604_amide_biosynthetic_process	431	1.27024	0.0760147	1
MP:0005406_abnormal_heart_size	606	1.22554	0.0761274	1
GO:0030512_negative_regulation_of_transforming_growth_factor_beta_receptor_signaling_pathway	57	1.83572	0.0761425	1
GO:0008173_RNA_methyltransferase_activity	58	1.83572	0.0761425	1
MP:0002416_abnormal_proerythroblast_morphology	57	1.83572	0.0761425	1
GO:0044419_interspecies_interaction_between_organisms	328	1.31181	0.0763036	1
GO:0051236_establishment_of_RNA_localization	147	1.47801	0.0769251	1
GO:0008270_zinc_ion_binding	245	1.36024	0.0777038	1
GO:0043254_regulation_of_protein_complex_assembly	369	1.29019	0.0779725	1
GO:0007254_JNK_cascade	65	1.7575	0.0782899	1
GO:0043178_alcohol_binding	65	1.7575	0.0782899	1
GO:0004722_protein_serine/threonine_phosphatase_activity	66	1.7575	0.0782899	1
MP:0002069_abnormal_consumption_behavior	534	1.23771	0.0787679	1
MP:0011967_increased_or_absent_threshold_for_auditory_brainstem_response	296	1.32401	0.0787911	1
GO:0016239_positive_regulation_of_macroautophagy	48	1.90351	0.0790304	1
GO:0042073_intraciliary_transport	48	1.90351	0.0790304	1
MP:0001696_failure_to_gastrulate	48	1.90351	0.0790304	1
GO:2000758_positive_regulation_of_peptidyl-lysine_acetylation	24	2.37809	0.0797451	1
GO:0000729_DNA_double-strand_break_processing	24	2.37809	0.0797451	1
GO:0098693_regulation_of_synaptic_vesicle_cycle	24	2.37809	0.0797451	1
GO:0071354_cellular_response_to_interleukin-6	24	2.37809	0.0797451	1
GO:0009112_nucleobase_metabolic_process	24	2.37809	0.0797451	1
GO:0032728_positive_regulation_of_interferon-beta_production	25	2.37809	0.0797451	1
GO:0038061_NIK/NF-kappaB_signaling	24	2.37809	0.0797451	1
GO:0035327_transcriptionally_active_chromatin	24	2.37809	0.0797451	1
MP:0000846_abnormal_medulla_oblongata_morphology	24	2.37809	0.0797451	1
MP:0004996_abnormal_CNS_synapse_formation	24	2.37809	0.0797451	1
MP:0003371_decreased_circulating_estrogen_level	24	2.37809	0.0797451	1
MP:0005187_abnormal_penis_morphology	24	2.37809	0.0797451	1
MP:0000372_irregular_coat_pigmentation	24	2.37809	0.0797451	1
GO:0099504_synaptic_vesicle_cycle	85	1.65201	0.0798779	1
GO:0050678_regulation_of_epithelial_cell_proliferation	200	1.40078	0.0804171	1
MP:0004426_abnormal_cochlear_labyrinth_morphology	198	1.40078	0.0804171	1
MP:0003169_abnormal_scala_media_morphology	198	1.40078	0.0804171	1
GO:0019220_regulation_of_phosphate_metabolic_process	1346	1.14776	0.0805372	1
MP:0004848_abnormal_liver_size	347	1.2946	0.0807716	1
MP:0001399_hyperactivity	411	1.26981	0.0810853	1
GO:0031985_Golgi_cisterna	43	1.99829	0.0811428	1
MP:0004181_abnormal_carotid_artery_morphology	40	1.99829	0.0811428	1
MP:0009116_abnormal_brown_fat_cell_morphology	40	1.99829	0.0811428	1
GO:1903204_negative_regulation_of_oxidative_stress-induced_neuron_death	10	3.4229	0.0814039	1
GO:0021884_forebrain_neuron_development	10	3.4229	0.0814039	1
GO:0007398_ectoderm_development	10	3.4229	0.0814039	1
GO:0035871_protein_K11-linked_deubiquitination	10	3.4229	0.0814039	1
GO:0070885_negative_regulation_of_calcineurin-NFAT_signaling_cascade	10	3.4229	0.0814039	1
GO:0106057_negative_regulation_of_calcineurin-mediated_signaling	10	3.4229	0.0814039	1
GO:0075522_IRES-dependent_viral_translational_initiation	10	3.4229	0.0814039	1
GO:0003174_mitral_valve_development	10	3.4229	0.0814039	1
GO:0035372_protein_localization_to_microtubule	10	3.4229	0.0814039	1
GO:0097105_presynaptic_membrane_assembly	10	3.4229	0.0814039	1
GO:0070269_pyroptosis	10	3.4229	0.0814039	1
GO:0030859_polarized_epithelial_cell_differentiation	10	3.4229	0.0814039	1
GO:1904779_regulation_of_protein_localization_to_centrosome	10	3.4229	0.0814039	1
GO:0035721_intraciliary_retrograde_transport	10	3.4229	0.0814039	1
GO:0071014_post-mRNA_release_spliceosomal_complex	10	3.4229	0.0814039	1
GO:0031080_nuclear_pore_outer_ring	10	3.4229	0.0814039	1
GO:0034098_VCP-NPL4-UFD1_AAA_ATPase_complex	10	3.4229	0.0814039	1
GO:0032300_mismatch_repair_complex	10	3.4229	0.0814039	1
GO:1990023_mitotic_spindle_midzone	10	3.4229	0.0814039	1
GO:0008190_eukaryotic_initiation_factor_4E_binding	10	3.4229	0.0814039	1
GO:0043995_histone_acetyltransferase_activity_(H4-K5_specific)	10	3.4229	0.0814039	1
GO:0043996_histone_acetyltransferase_activity_(H4-K8_specific)	10	3.4229	0.0814039	1
GO:0031404_chloride_ion_binding	10	3.4229	0.0814039	1
GO:0046972_histone_acetyltransferase_activity_(H4-K16_specific)	10	3.4229	0.0814039	1
MP:0008009_delayed_cellular_replicative_senescence	10	3.4229	0.0814039	1
MP:0009869_abnormal_descending_aorta_morphology	10	3.4229	0.0814039	1
MP:0009843_decreased_neural_crest_cell_number	10	3.4229	0.0814039	1
MP:0005171_absent_coat_pigmentation	11	3.4229	0.0814039	1
MP:0011191_increased_embryonic_epiblast_cell_apoptosis	10	3.4229	0.0814039	1
MP:0004648_decreased_thoracic_vertebrae_number	10	3.4229	0.0814039	1
MP:0004604_abnormal_vertebral_pedicle_morphology	10	3.4229	0.0814039	1
MP:0005354_abnormal_ilium_morphology	10	3.4229	0.0814039	1
MP:0008106_decreased_amacrine_cell_number	10	3.4229	0.0814039	1
MP:0004102_abnormal_dorsal_striatum_morphology	10	3.4229	0.0814039	1
GO:0015031_protein_transport	949	1.17577	0.081625	1
GO:0051174_regulation_of_phosphorus_metabolic_process	1347	1.14685	0.0817648	1
GO:0006361_transcription_initiation_from_RNA_polymerase_I_promoter	32	2.14065	0.0818079	1
GO:0061351_neural_precursor_cell_proliferation	32	2.14065	0.0818079	1
GO:0046513_ceramide_biosynthetic_process	32	2.14065	0.0818079	1
MP:0001015_small_superior_cervical_ganglion	32	2.14065	0.0818079	1
MP:0004522_abnormal_orientation_of_cochlear_hair_cell_stereociliary_bundles	32	2.14065	0.0818079	1
MP:0014001_abnormal_vertebral_artery_topology	32	2.14065	0.0818079	1
MP:0000790_abnormal_stratification_in_cerebral_cortex	32	2.14065	0.0818079	1
MP:0000364_abnormal_vascular_regression	32	2.14065	0.0818079	1
GO:1903845_negative_regulation_of_cellular_response_to_transforming_growth_factor_beta_stimulus	58	1.80346	0.0821741	1
MP:0004077_abnormal_striatum_morphology	57	1.80346	0.0821741	1
MP:0010368_abnormal_lymphatic_system_physiology	57	1.80346	0.0821741	1
GO:1902115_regulation_of_organelle_assembly	143	1.48057	0.0823444	1
GO:0051347_positive_regulation_of_transferase_activity	534	1.23292	0.0826141	1
GO:0007030_Golgi_organization	116	1.54457	0.082737	1
GO:0051028_mRNA_transport	111	1.54457	0.082737	1
MP:0003360_abnormal_depression-related_behavior	113	1.54457	0.082737	1
MP:0010468_abnormal_thoracic_aorta_morphology	111	1.54457	0.082737	1
MP:0000358_abnormal_cell_morphology	1007	1.16843	0.0834842	1
GO:0031056_regulation_of_histone_modification	102	1.56862	0.0837843	1
GO:0140101_catalytic_activity,_acting_on_a_tRNA	104	1.56862	0.0837843	1
GO:0045606_positive_regulation_of_epidermal_cell_differentiation	17	2.68523	0.083814	1
GO:1901380_negative_regulation_of_potassium_ion_transmembrane_transport	17	2.68523	0.083814	1
GO:2000114_regulation_of_establishment_of_cell_polarity	17	2.68523	0.083814	1
GO:0035518_histone_H2A_monoubiquitination	17	2.68523	0.083814	1
GO:0050775_positive_regulation_of_dendrite_morphogenesis	18	2.68523	0.083814	1
GO:0007026_negative_regulation_of_microtubule_depolymerization	17	2.68523	0.083814	1
GO:0042974_retinoic_acid_receptor_binding	17	2.68523	0.083814	1
MP:0010594_thick_aortic_valve	17	2.68523	0.083814	1
MP:0011290_decreased_nephron_number	17	2.68523	0.083814	1
MP:0013966_abnormal_infrahyoid_muscle_morphology	17	2.68523	0.083814	1
MP:0012099_decreased_spongiotrophoblast_size	17	2.68523	0.083814	1
MP:0004666_absent_stapedial_artery	17	2.68523	0.083814	1
MP:0009264_failure_of_eyelid_fusion	17	2.68523	0.083814	1
MP:0005189_abnormal_anogenital_distance	17	2.68523	0.083814	1
MP:0002636_delayed_vaginal_opening	18	2.68523	0.083814	1
MP:0001093_small_trigeminal_ganglion	17	2.68523	0.083814	1
MP:0011143_thick_lung-associated_mesenchyme	17	2.68523	0.083814	1
GO:0017053_transcriptional_repressor_complex	67	1.73079	0.0839682	1
MP:0000534_abnormal_ureter_morphology	149	1.45804	0.0842932	1
MP:0004362_cochlear_hair_cell_degeneration	85	1.63227	0.0849305	1
MP:0004643_abnormal_vertebrae_number	179	1.41356	0.0850124	1
GO:0000307_cyclin-dependent_protein_kinase_holoenzyme_complex	49	1.86442	0.0857659	1
MP:0002023_increased_B_cell_derived_lymphoma_incidence	49	1.86442	0.0857659	1
MP:0001675_abnormal_ectoderm_development	49	1.86442	0.0857659	1
MP:0000273_overriding_aortic_valve	49	1.86442	0.0857659	1
MP:0000972_abnormal_mechanoreceptor_morphology	190	1.39931	0.0860682	1
GO:0034622_cellular_protein-containing_complex_assembly	718	1.19809	0.0867053	1
GO:0071559_response_to_transforming_growth_factor_beta	112	1.53071	0.0871763	1
GO:0034249_negative_regulation_of_cellular_amide_metabolic_process	112	1.53071	0.0871763	1
MP:0000628_abnormal_mammary_gland_development	112	1.53071	0.0871763	1
GO:0043414_macromolecule_methylation	171	1.421	0.0873591	1
MP:0000031_abnormal_cochlea_morphology	210	1.37493	0.0876746	1
GO:0044093_positive_regulation_of_molecular_function	1227	1.14949	0.0880932	1
MP:0008659_abnormal_interleukin-10_secretion	59	1.77228	0.0884852	1
MP:0008957_abnormal_placenta_junctional_zone_morphology	58	1.77228	0.0884852	1
GO:0031113_regulation_of_microtubule_polymerization	41	1.94949	0.0887214	1
MP:0004720_abnormal_platelet_morphology	253	1.33804	0.0893309	1
MP:0001413_abnormal_response_to_new_environment	193	1.39184	0.0895299	1
MP:0010899_abnormal_pulmonary_alveolar_system_morphology	190	1.39184	0.0895299	1
GO:0001933_negative_regulation_of_protein_phosphorylation	290	1.3115	0.0895373	1
GO:0098534_centriole_assembly	25	2.28283	0.0896442	1
GO:0034067_protein_localization_to_Golgi_apparatus	25	2.28283	0.0896442	1
GO:0051491_positive_regulation_of_filopodium_assembly	25	2.28283	0.0896442	1
GO:0034451_centriolar_satellite	25	2.28283	0.0896442	1
GO:0005154_epidermal_growth_factor_receptor_binding	25	2.28283	0.0896442	1
GO:0031369_translation_initiation_factor_binding	25	2.28283	0.0896442	1
MP:0005240_abnormal_amacrine_cell_morphology	25	2.28283	0.0896442	1
MP:0008797_facial_cleft	25	2.28283	0.0896442	1
MP:0004111_abnormal_coronary_artery_morphology	25	2.28283	0.0896442	1
MP:0004025_polyploidy	25	2.28283	0.0896442	1
MP:0012097_abnormal_spongiotrophoblast_size	25	2.28283	0.0896442	1
MP:0013326_abnormal_female_reproductive_gland_physiology	26	2.28283	0.0896442	1
MP:0006338_abnormal_second_pharyngeal_arch_morphology	25	2.28283	0.0896442	1
MP:0004086_absent_heartbeat	26	2.28283	0.0896442	1
MP:0001957_apnea	25	2.28283	0.0896442	1
MP:0003507_abnormal_ovary_physiology	26	2.28283	0.0896442	1
MP:0002192_hydrops_fetalis	67	1.70488	0.0898907	1
GO:0000077_DNA_damage_checkpoint	122	1.49903	0.0900411	1
GO:0006475_internal_protein_amino_acid_acetylation	86	1.61299	0.0901778	1
GO:0045927_positive_regulation_of_growth	142	1.45943	0.0903196	1
MP:0008943_increased_sensitivity_to_induced_cell_death	143	1.45943	0.0903196	1
MP:0001504_abnormal_posture	202	1.37947	0.0903434	1
MP:0011898_abnormal_platelet_cell_number	202	1.37947	0.0903434	1
GO:0006275_regulation_of_DNA_replication	77	1.65348	0.090368	1
GO:1902667_regulation_of_axon_guidance	33	2.07569	0.0904171	1
GO:0046620_regulation_of_organ_growth	33	2.07569	0.0904171	1
GO:0015248_sterol_transporter_activity	33	2.07569	0.0904171	1
MP:0020550_multinucleated_giant_male_germ_cells	33	2.07569	0.0904171	1
MP:0003072_abnormal_metatarsal_bone_morphology	33	2.07569	0.0904171	1
MP:0003743_abnormal_facial_morphology	612	1.20892	0.0908845	1
MP:0002191_abnormal_artery_morphology	391	1.26273	0.0913588	1
GO:0033674_positive_regulation_of_kinase_activity	465	1.23996	0.0916569	1
MP:0001914_hemorrhage	467	1.23996	0.0916569	1
MP:0004957_abnormal_blastocyst_morphology	182	1.39773	0.0921678	1
MP:0014137_abnormal_preimplantation_embryo_morphology	182	1.39773	0.0921678	1
MP:0001925_male_infertility	521	1.22628	0.0922952	1
GO:0071407_cellular_response_to_organic_cyclic_compound	272	1.31878	0.0925433	1
GO:0015631_tubulin_binding	270	1.31878	0.0925433	1
MP:0000352_decreased_cell_proliferation	417	1.25406	0.092641	1
GO:0045444_fat_cell_differentiation	51	1.8271	0.0928261	1
MP:0001158_abnormal_prostate_gland_morphology	51	1.8271	0.0928261	1
MP:0001407_short_stride_length	51	1.8271	0.0928261	1
MP:0008528_polycystic_kidney	50	1.8271	0.0928261	1
GO:0009653_anatomical_structure_morphogenesis	1222	1.14547	0.0936824	1
MP:0003179_thrombocytopenia	145	1.44909	0.094487	1
MP:0000496_abnormal_small_intestine_morphology	124	1.48677	0.0945289	1
MP:0011203_abnormal_parietal_yolk_sac_morphology	124	1.48677	0.0945289	1
MP:0000461_decreased_presacral_vertebrae_number	96	1.56357	0.0946325	1
MP:0009250_abnormal_appendicular_skeleton_morphology	592	1.20875	0.0946803	1
MP:0010053_decreased_grip_strength	226	1.3519	0.0948676	1
GO:0010631_epithelial_cell_migration	59	1.74216	0.0950751	1
GO:0005795_Golgi_stack	62	1.74216	0.0950751	1
GO:0016746_transferase_activity,_transferring_acyl_groups	232	1.34295	0.0952016	1
MP:0001634_internal_hemorrhage	263	1.32027	0.0956041	1
GO:0031398_positive_regulation_of_protein_ubiquitination	89	1.59416	0.0956199	1
GO:0090114_COPII-coated_vesicle_budding	70	1.67973	0.0960573	1
GO:0001158_enhancer_sequence-specific_DNA_binding	68	1.67973	0.0960573	1
GO:0016573_histone_acetylation	77	1.63192	0.0961538	1
GO:0004843_thiol-dependent_ubiquitin-specific_protease_activity	79	1.63192	0.0961538	1
MP:0010403_atrial_septal_defect	77	1.63192	0.0961538	1
GO:0031293_membrane_protein_intracellular_domain_proteolysis	18	2.53584	0.0961984	1
GO:0017145_stem_cell_division	18	2.53584	0.0961984	1
GO:0032515_negative_regulation_of_phosphoprotein_phosphatase_activity	18	2.53584	0.0961984	1
GO:0060043_regulation_of_cardiac_muscle_cell_proliferation	18	2.53584	0.0961984	1
GO:0001738_morphogenesis_of_a_polarized_epithelium	18	2.53584	0.0961984	1
GO:0051457_maintenance_of_protein_location_in_nucleus	18	2.53584	0.0961984	1
GO:0060390_regulation_of_SMAD_protein_signal_transduction	18	2.53584	0.0961984	1
GO:1903523_negative_regulation_of_blood_circulation	18	2.53584	0.0961984	1
GO:0071480_cellular_response_to_gamma_radiation	18	2.53584	0.0961984	1
GO:0046875_ephrin_receptor_binding	19	2.53584	0.0961984	1
GO:0099095_ligand-gated_anion_channel_activity	18	2.53584	0.0961984	1
MP:0001548_hyperlipidemia	19	2.53584	0.0961984	1
MP:0020150_abnormal_timing_of_vaginal_opening	19	2.53584	0.0961984	1
MP:0004463_basisphenoid_bone_foramen	18	2.53584	0.0961984	1
MP:0002920_decreased_paired-pulse_facilitation	18	2.53584	0.0961984	1
MP:0010484_bicuspid_aortic_valve	18	2.53584	0.0961984	1
MP:0006084_abnormal_circulating_phospholipid_level	18	2.53584	0.0961984	1
MP:0014143_decreased_body_fat_mass	18	2.53584	0.0961984	1
MP:0004665_abnormal_stapedial_artery_morphology	18	2.53584	0.0961984	1
MP:0002773_decreased_circulating_luteinizing_hormone_level	18	2.53584	0.0961984	1
MP:0002823_abnormal_rib_development	18	2.53584	0.0961984	1
MP:0011289_abnormal_nephron_number	18	2.53584	0.0961984	1
MP:0002650_abnormal_ameloblast_morphology	18	2.53584	0.0961984	1
MP:0000477_abnormal_intestine_morphology	344	1.27575	0.0964678	1
GO:0043966_histone_H3_acetylation	42	1.90303	0.0966852	1
GO:0016875_ligase_activity,_forming_carbon-oxygen_bonds	42	1.90303	0.0966852	1
GO:0004812_aminoacyl-tRNA_ligase_activity	42	1.90303	0.0966852	1
MP:0005572_abnormal_pulmonary_respiratory_rate	43	1.90303	0.0966852	1
MP:0003052_omphalocele	42	1.90303	0.0966852	1
GO:0031401_positive_regulation_of_protein_modification_process	970	1.16125	0.0967381	1
MP:0003935_abnormal_craniofacial_development	333	1.27961	0.0969102	1
GO:0044257_cellular_protein_catabolic_process	458	1.23637	0.0970375	1
GO:0051130_positive_regulation_of_cellular_component_organization	883	1.16871	0.0970456	1
GO:2001224_positive_regulation_of_neuron_migration	12	3.11161	0.0976295	1
GO:0009048_dosage_compensation_by_inactivation_of_X_chromosome	11	3.11161	0.0976295	1
GO:0016246_RNA_interference	11	3.11161	0.0976295	1
GO:0060211_regulation_of_nuclear-transcribed_mRNA_poly(A)_tail_shortening	11	3.11161	0.0976295	1
GO:1901163_regulation_of_trophoblast_cell_migration	11	3.11161	0.0976295	1
GO:2000696_regulation_of_epithelial_cell_differentiation_involved_in_kidney_development	12	3.11161	0.0976295	1
GO:0007097_nuclear_migration	11	3.11161	0.0976295	1
GO:0097090_presynaptic_membrane_organization	11	3.11161	0.0976295	1
GO:0010889_regulation_of_sequestering_of_triglyceride	12	3.11161	0.0976295	1
GO:1904861_excitatory_synapse_assembly	11	3.11161	0.0976295	1
GO:0031115_negative_regulation_of_microtubule_polymerization	11	3.11161	0.0976295	1
GO:0072393_microtubule_anchoring_at_microtubule_organizing_center	11	3.11161	0.0976295	1
GO:0060213_positive_regulation_of_nuclear-transcribed_mRNA_poly(A)_tail_shortening	11	3.11161	0.0976295	1
GO:0060391_positive_regulation_of_SMAD_protein_signal_transduction	11	3.11161	0.0976295	1
GO:0004652_polynucleotide_adenylyltransferase_activity	11	3.11161	0.0976295	1
GO:0097617_annealing_activity	12	3.11161	0.0976295	1
MP:0003987_small_vestibular_ganglion	11	3.11161	0.0976295	1
MP:0011184_absent_embryonic_epiblast	11	3.11161	0.0976295	1
MP:0006345_absent_second_pharyngeal_arch	11	3.11161	0.0976295	1
MP:0009017_prolonged_estrus	11	3.11161	0.0976295	1
MP:0002969_impaired_social_transmission_of_food_preference	11	3.11161	0.0976295	1
MP:0004830_short_incisors	11	3.11161	0.0976295	1
MP:0004784_abnormal_anterior_cardinal_vein_morphology	11	3.11161	0.0976295	1
MP:0002940_variable_body_spotting	11	3.11161	0.0976295	1
MP:0012296_impaired_discrimination_learning	11	3.11161	0.0976295	1
MP:0004734_small_thoracic_cavity	11	3.11161	0.0976295	1
MP:0008731_abnormal_hair_shaft_melanin_granule_morphology	11	3.11161	0.0976295	1
MP:0004716_abnormal_cochlear_nerve_morphology	11	3.11161	0.0976295	1
MP:0013177_abnormal_tail_tip_morphology	11	3.11161	0.0976295	1
GO:0030425_dendrite	296	1.29779	0.098284	1
MP:0008280_abnormal_male_germ_cell_apoptosis	125	1.47471	0.0991548	1
MP:0003410_abnormal_artery_development	124	1.47471	0.0991548	1
GO:0007062_sister_chromatid_cohesion	35	2.01456	0.099497	1
GO:0036260_RNA_capping	34	2.01456	0.099497	1
GO:0060021_roof_of_mouth_development	34	2.01456	0.099497	1
GO:0032205_negative_regulation_of_telomere_maintenance	35	2.01456	0.099497	1
GO:0071322_cellular_response_to_carbohydrate_stimulus	34	2.01456	0.099497	1
MP:0000286_abnormal_mitral_valve_morphology	34	2.01456	0.099497	1
MP:0013501_increased_fibroblast_apoptosis	34	2.01456	0.099497	1
MP:0010464_abnormal_aortic_arch_and_aortic_arch_branch_attachment	34	2.01456	0.099497	1
GO:0060828_regulation_of_canonical_Wnt_signaling_pathway	183	1.38224	0.0997042	1
MP:0001436_abnormal_suckling_behavior	98	1.54721	0.09994	1
GO:1904357_negative_regulation_of_telomere_maintenance_via_telomere_lengthening	27	2.19497	0.100146	1
GO:0071709_membrane_assembly	26	2.19497	0.100146	1
GO:2000826_regulation_of_heart_morphogenesis	26	2.19497	0.100146	1
GO:0008266_poly(U)_RNA_binding	26	2.19497	0.100146	1
MP:0009969_abnormal_cerebral_cortex_pyramidal_cell_morphology	26	2.19497	0.100146	1
MP:0002790_decreased_circulating_follicle_stimulating_hormone_level	26	2.19497	0.100146	1
MP:0003442_decreased_circulating_glycerol_level	27	2.19497	0.100146	1
MP:0003440_decreased_glycerol_level	27	2.19497	0.100146	1
MP:0004101_abnormal_brain_interneuron_morphology	26	2.19497	0.100146	1
GO:1901983_regulation_of_protein_acetylation	52	1.79121	0.100209	1
GO:0070988_demethylation	52	1.79121	0.100209	1
GO:0021915_neural_tube_development	51	1.79121	0.100209	1
MP:0001302_eyelids_open_at_birth	51	1.79121	0.100209	1
GO:0070848_response_to_growth_factor	364	1.26156	0.100867	1
GO:0104004_cellular_response_to_environmental_stimulus	205	1.35879	0.101044	1
GO:0071214_cellular_response_to_abiotic_stimulus	205	1.35879	0.101044	1
GO:0009306_protein_secretion	92	1.57576	0.101257	1
MP:0008866_chromosomal_instability	89	1.57576	0.101257	1
GO:0032388_positive_regulation_of_intracellular_transport	138	1.45005	0.10136	1
GO:2001235_positive_regulation_of_apoptotic_signaling_pathway	116	1.49057	0.101387	1
MP:0001081_abnormal_cranial_ganglia_morphology	166	1.40279	0.101692	1
GO:0005911_cell-cell_junction	274	1.30406	0.101825	1
GO:0038095_Fc-epsilon_receptor_signaling_pathway	61	1.71305	0.101942	1
GO:0001510_RNA_methylation	62	1.71305	0.101942	1
MP:0001529_abnormal_vocalization	60	1.71305	0.101942	1
MP:0000876_Purkinje_cell_degeneration	61	1.71305	0.101942	1
GO:0043405_regulation_of_MAP_kinase_activity	255	1.31656	0.102067	1
GO:0099643_signal_release_from_synapse	80	1.61093	0.102156	1
GO:0007269_neurotransmitter_secretion	80	1.61093	0.102156	1
GO:0003206_cardiac_chamber_morphogenesis	78	1.61093	0.102156	1
GO:0071772_response_to_BMP	78	1.61093	0.102156	1
GO:0071773_cellular_response_to_BMP_stimulus	78	1.61093	0.102156	1
GO:0030134_COPII-coated_ER_to_Golgi_transport_vesicle	83	1.61093	0.102156	1
GO:0050793_regulation_of_developmental_process	1673	1.12054	0.102418	1
GO:0030684_preribosome	72	1.65531	0.102467	1
MP:0008487_abnormal_mesonephros_morphology	69	1.65531	0.102467	1
GO:0019935_cyclic-nucleotide-mediated_signaling	107	1.50914	0.103497	1
GO:0071560_cellular_response_to_transforming_growth_factor_beta_stimulus	106	1.50914	0.103497	1
MP:0005028_abnormal_trophectoderm_morphology	107	1.50914	0.103497	1
MP:0010182_decreased_susceptibility_to_weight_gain	127	1.46285	0.103919	1
MP:0003048_abnormal_cervical_vertebrae_morphology	126	1.46285	0.103919	1
GO:0097447_dendritic_tree	298	1.28881	0.104419	1
MP:0003698_abnormal_male_reproductive_system_physiology	781	1.17372	0.104619	1
MP:0008942_abnormal_induced_cell_death	205	1.35203	0.104784	1
GO:0042278_purine_nucleoside_metabolic_process	43	1.85853	0.105029	1
GO:0001838_embryonic_epithelial_tube_formation	43	1.85853	0.105029	1
GO:0008287_protein_serine/threonine_phosphatase_complex	44	1.85853	0.105029	1
GO:1903293_phosphatase_complex	44	1.85853	0.105029	1
MP:0001011_abnormal_superior_cervical_ganglion_morphology	43	1.85853	0.105029	1
MP:0001690_failure_of_somite_differentiation	43	1.85853	0.105029	1
MP:0009577_abnormal_developmental_vascular_remodeling	43	1.85853	0.105029	1
MP:0009133_decreased_white_fat_cell_size	44	1.85853	0.105029	1
GO:0019933_cAMP-mediated_signaling	98	1.53119	0.105424	1
MP:0003107_abnormal_response_to_novelty	247	1.31808	0.1055	1
MP:0011092_embryonic_lethality,_complete_penetrance	337	1.26794	0.105514	1
MP:0001732_postnatal_growth_retardation	716	1.18062	0.105645	1
MP:0000274_enlarged_heart	443	1.23169	0.106148	1
MP:0003717_pallor	177	1.37984	0.106864	1
GO:0042886_amide_transport	987	1.15369	0.106916	1
GO:0050715_positive_regulation_of_cytokine_secretion	90	1.55778	0.107088	1
GO:0030163_protein_catabolic_process	483	1.21955	0.107444	1
MP:0001340_abnormal_eyelid_morphology	184	1.36708	0.107624	1
MP:0000288_abnormal_pericardium_morphology	185	1.36708	0.107624	1
GO:0048640_negative_regulation_of_developmental_growth	52	1.75668	0.107911	1
GO:0009247_glycolipid_biosynthetic_process	53	1.75668	0.107911	1
GO:0001837_epithelial_to_mesenchymal_transition	52	1.75668	0.107911	1
MP:0005225_abnormal_vertebrae_development	52	1.75668	0.107911	1
MP:0008662_abnormal_interleukin-12_secretion	53	1.75668	0.107911	1
MP:0006138_congestive_heart_failure	52	1.75668	0.107911	1
GO:0045184_establishment_of_protein_localization	1008	1.15128	0.107953	1
GO:0035326_enhancer_binding	79	1.59046	0.108374	1
MP:0005633_increased_circulating_sodium_level	81	1.59046	0.108374	1
GO:0050808_synapse_organization	127	1.45117	0.108821	1
GO:0071478_cellular_response_to_radiation	127	1.45117	0.108821	1
GO:0070534_protein_K63-linked_ubiquitination	36	1.95694	0.109038	1
MP:0010487_abnormal_right_subclavian_artery_morphology	35	1.95694	0.109038	1
MP:0005130_decreased_follicle_stimulating_hormone_level	35	1.95694	0.109038	1
MP:0005337_abnormal_retroperitoneal_fat_pad_morphology	35	1.95694	0.109038	1
GO:0032507_maintenance_of_protein_location_in_cell	61	1.68488	0.109085	1
GO:0090132_epithelium_migration	61	1.68488	0.109085	1
MP:0002784_abnormal_Sertoli_cell_morphology	61	1.68488	0.109085	1
MP:0009269_decreased_fat_cell_size	64	1.68488	0.109085	1
MP:0010412_atrioventricular_septal_defect	70	1.63158	0.109119	1
GO:0006622_protein_targeting_to_lysosome	19	2.40239	0.109383	1
GO:0007063_regulation_of_sister_chromatid_cohesion	19	2.40239	0.109383	1
GO:0046849_bone_remodeling	19	2.40239	0.109383	1
GO:0051220_cytoplasmic_sequestering_of_protein	19	2.40239	0.109383	1
GO:0030521_androgen_receptor_signaling_pathway	19	2.40239	0.109383	1
GO:0035173_histone_kinase_activity	19	2.40239	0.109383	1
GO:0030371_translation_repressor_activity	19	2.40239	0.109383	1
MP:0009770_abnormal_optic_chiasm_morphology	19	2.40239	0.109383	1
MP:0030079_small_incisors	19	2.40239	0.109383	1
MP:0011178_increased_erythroblast_number	19	2.40239	0.109383	1
MP:0004929_decreased_epididymis_weight	19	2.40239	0.109383	1
GO:0070925_organelle_assembly	624	1.19074	0.109733	1
MP:0003313_abnormal_locomotor_activation	967	1.1524	0.109937	1
MP:0002116_abnormal_craniofacial_bone_morphology	610	1.19139	0.110904	1
MP:0009672_abnormal_birth_weight	98	1.5155	0.111084	1
GO:0015833_peptide_transport	967	1.15237	0.11121	1
GO:0070741_response_to_interleukin-6	27	2.11358	0.111233	1
GO:2000008_regulation_of_protein_localization_to_cell_surface	27	2.11358	0.111233	1
GO:0016328_lateral_plasma_membrane	27	2.11358	0.111233	1
GO:0043014_alpha-tubulin_binding	28	2.11358	0.111233	1
MP:0004672_short_ribs	27	2.11358	0.111233	1
MP:0008725_enlarged_heart_atrium	28	2.11358	0.111233	1
MP:0011177_abnormal_erythroblast_number	27	2.11358	0.111233	1
MP:0004783_abnormal_cardinal_vein_morphology	27	2.11358	0.111233	1
MP:0012320_abnormal_body_fat_mass	29	2.11358	0.111233	1
MP:0002739_abnormal_olfactory_bulb_development	27	2.11358	0.111233	1
MP:0000688_lymphoid_hyperplasia	28	2.11358	0.111233	1
MP:0001074_abnormal_vagus_nerve_morphology	27	2.11358	0.111233	1
MP:0010025_decreased_total_body_fat_amount	340	1.26027	0.111519	1
MP:0003358_abnormal_hypaxial_muscle_morphology	117	1.46495	0.111606	1
GO:0044389_ubiquitin-like_protein_ligase_binding	268	1.29505	0.112058	1
GO:0051093_negative_regulation_of_developmental_process	584	1.19563	0.112127	1
GO:0099003_vesicle-mediated_transport_in_synapse	91	1.5402	0.113112	1
MP:0010094_abnormal_chromosome_stability	91	1.5402	0.113112	1
MP:0001915_intracranial_hemorrhage	91	1.5402	0.113112	1
MP:0001784_abnormal_fluid_regulation	614	1.18937	0.113184	1
GO:0030518_intracellular_steroid_hormone_receptor_signaling_pathway	45	1.81628	0.113748	1
GO:0000792_heterochromatin	44	1.81628	0.113748	1
MP:0011083_lethality_at_weaning,_complete_penetrance	45	1.81628	0.113748	1
MP:0000880_decreased_Purkinje_cell_number	45	1.81628	0.113748	1
GO:0090288_negative_regulation_of_cellular_response_to_growth_factor_stimulus	109	1.48106	0.114322	1
GO:0000725_recombinational_repair	82	1.5705	0.114805	1
GO:0032091_negative_regulation_of_protein_binding	80	1.5705	0.114805	1
MP:0002855_abnormal_cochlear_ganglion_morphology	82	1.5705	0.114805	1
GO:1900025_negative_regulation_of_substrate_adhesion-dependent_cell_spreading	12	2.85205	0.115034	1
GO:0033169_histone_H3-K9_demethylation	12	2.85205	0.115034	1
GO:0072216_positive_regulation_of_metanephros_development	12	2.85205	0.115034	1
GO:0007289_spermatid_nucleus_differentiation	13	2.85205	0.115034	1
GO:0007175_negative_regulation_of_epidermal_growth_factor-activated_receptor_activity	12	2.85205	0.115034	1
GO:0001974_blood_vessel_remodeling	12	2.85205	0.115034	1
GO:1904752_regulation_of_vascular_associated_smooth_muscle_cell_migration	12	2.85205	0.115034	1
GO:0070828_heterochromatin_organization	12	2.85205	0.115034	1
GO:0051647_nucleus_localization	12	2.85205	0.115034	1
GO:0045956_positive_regulation_of_calcium_ion-dependent_exocytosis	13	2.85205	0.115034	1
GO:0035089_establishment_of_apical/basal_cell_polarity	12	2.85205	0.115034	1
GO:0048385_regulation_of_retinoic_acid_receptor_signaling_pathway	12	2.85205	0.115034	1
GO:0003215_cardiac_right_ventricle_morphogenesis	12	2.85205	0.115034	1
GO:0006047_UDP-N-acetylglucosamine_metabolic_process	12	2.85205	0.115034	1
GO:0002183_cytoplasmic_translational_initiation	13	2.85205	0.115034	1
GO:0005640_nuclear_outer_membrane	12	2.85205	0.115034	1
GO:0031588_nucleotide-activated_protein_kinase_complex	13	2.85205	0.115034	1
GO:0030552_cAMP_binding	12	2.85205	0.115034	1
GO:0052629_phosphatidylinositol-3,5-bisphosphate_3-phosphatase_activity	12	2.85205	0.115034	1
GO:0022851_GABA-gated_chloride_ion_channel_activity	12	2.85205	0.115034	1
GO:0008499_UDP-galactose:beta-N-acetylglucosamine_beta-1,3-galactosyltransferase_activity	12	2.85205	0.115034	1
GO:0034452_dynactin_binding	12	2.85205	0.115034	1
MP:0012262_abnormal_hindbrain_size	12	2.85205	0.115034	1
MP:0003584_bifid_ureter	12	2.85205	0.115034	1
MP:0006344_small_second_pharyngeal_arch	12	2.85205	0.115034	1
MP:0008223_absent_hippocampal_commissure	12	2.85205	0.115034	1
MP:0002223_lymphoid_hypoplasia	12	2.85205	0.115034	1
MP:0002594_low_mean_erythrocyte_cell_number	12	2.85205	0.115034	1
MP:0000917_obstructive_hydrocephaly	12	2.85205	0.115034	1
MP:0006049_semilunar_valve_regurgitation	12	2.85205	0.115034	1
MP:0010902_abnormal_pulmonary_alveolar_sac_morphology	13	2.85205	0.115034	1
MP:0004324_vestibular_hair_cell_degeneration	13	2.85205	0.115034	1
MP:0000687_small_lymphoid_organs	12	2.85205	0.115034	1
MP:0004492_abnormal_orientation_of_inner_hair_cell_stereociliary_bundles	12	2.85205	0.115034	1
MP:0008754_abnormal_T_cell_receptor_V(D)J_recombination	12	2.85205	0.115034	1
MP:0006203_eye_hemorrhage	12	2.85205	0.115034	1
GO:0046700_heterocycle_catabolic_process	402	1.23372	0.11532	1
GO:0000381_regulation_of_alternative_mRNA_splicing,_via_spliceosome	57	1.72346	0.115928	1
GO:0007249_I-kappaB_kinase/NF-kappaB_signaling	55	1.72346	0.115928	1
MP:0013873_abnormal_ductus_venosus_morphology	53	1.72346	0.115928	1
MP:0003997_tonic-clonic_seizures	53	1.72346	0.115928	1
MP:0006379_abnormal_spermatocyte_morphology	54	1.72346	0.115928	1
MP:0009657_failure_of_chorioallantoic_fusion	53	1.72346	0.115928	1
MP:0009454_impaired_contextual_conditioning_behavior	53	1.72346	0.115928	1
GO:0030509_BMP_signaling_pathway	71	1.60853	0.11601	1
GO:0007098_centrosome_cycle	71	1.60853	0.11601	1
MP:0002102_abnormal_ear_morphology	392	1.23592	0.116285	1
GO:0008017_microtubule_binding	196	1.34169	0.116304	1
GO:0000018_regulation_of_DNA_recombination	63	1.65763	0.1165	1
GO:0008361_regulation_of_cell_size	99	1.50012	0.11692	1
MP:0004215_abnormal_myocardial_fiber_physiology	104	1.50012	0.11692	1
GO:0007050_cell_cycle_arrest	120	1.45247	0.116938	1
GO:0009411_response_to_UV	118	1.45247	0.116938	1
GO:0051270_regulation_of_cellular_component_movement	715	1.17234	0.117411	1
GO:0045604_regulation_of_epidermal_cell_differentiation	37	1.90254	0.119029	1
GO:0070317_negative_regulation_of_G0_to_G1_transition	37	1.90254	0.119029	1
GO:1900006_positive_regulation_of_dendrite_development	38	1.90254	0.119029	1
GO:0061014_positive_regulation_of_mRNA_catabolic_process	36	1.90254	0.119029	1
GO:0032648_regulation_of_interferon-beta_production	37	1.90254	0.119029	1
GO:0043022_ribosome_binding	37	1.90254	0.119029	1
MP:0004615_cervical_vertebral_transformation	37	1.90254	0.119029	1
MP:0004134_abnormal_chest_morphology	36	1.90254	0.119029	1
MP:0003567_abnormal_fetal_cardiomyocyte_proliferation	36	1.90254	0.119029	1
MP:0010273_increased_classified_tumor_incidence	324	1.25933	0.119343	1
GO:0120038_plasma_membrane_bounded_cell_projection_part	864	1.15494	0.11936	1
GO:0044463_cell_projection_part	864	1.15494	0.11936	1
MP:0005659_decreased_susceptibility_to_diet-induced_obesity	110	1.4674	0.119976	1
GO:0007010_cytoskeleton_organization	847	1.15641	0.120104	1
GO:0016072_rRNA_metabolic_process	190	1.34496	0.120223	1
MP:0010508_abnormal_heart_electrocardiography_waveform_feature	140	1.40776	0.120711	1
GO:0044270_cellular_nitrogen_compound_catabolic_process	404	1.22745	0.121151	1
GO:0090100_positive_regulation_of_transmembrane_receptor_protein_serine/threonine_kinase_signaling_pathway	81	1.55104	0.12145	1
MP:0002206_abnormal_CNS_synaptic_transmission	542	1.19444	0.121968	1
GO:0099111_microtubule-based_transport	121	1.4402	0.122419	1
GO:0010970_transport_along_microtubule	121	1.4402	0.122419	1
GO:0032387_negative_regulation_of_intracellular_transport	45	1.77583	0.122833	1
GO:0043967_histone_H4_acetylation	45	1.77583	0.122833	1
MP:0003419_delayed_endochondral_bone_ossification	45	1.77583	0.122833	1
MP:0003826_abnormal_Mullerian_duct_morphology	45	1.77583	0.122833	1
MP:0011367_abnormal_kidney_apoptosis	45	1.77583	0.122833	1
GO:0001953_negative_regulation_of_cell-matrix_adhesion	28	2.03801	0.122883	1
GO:2000780_negative_regulation_of_double-strand_break_repair	29	2.03801	0.122883	1
GO:0071007_U2-type_catalytic_step_2_spliceosome	29	2.03801	0.122883	1
GO:0016342_catenin_complex	28	2.03801	0.122883	1
GO:0048487_beta-tubulin_binding	28	2.03801	0.122883	1
GO:0070717_poly-purine_tract_binding	28	2.03801	0.122883	1
MP:0011024_abnormal_branching_involved_in_lung_morphogenesis	28	2.03801	0.122883	1
MP:0013876_absent_ductus_venosus_valve	28	2.03801	0.122883	1
MP:0009293_decreased_inguinal_fat_pad_weight	28	2.03801	0.122883	1
MP:0009846_abnormal_neural_crest_morphology	28	2.03801	0.122883	1
MP:0005402_abnormal_action_potential	101	1.48505	0.12293	1
MP:0003137_abnormal_impulse_conducting_system_conduction	160	1.3744	0.123025	1
GO:0090263_positive_regulation_of_canonical_Wnt_signaling_pathway	73	1.58611	0.123139	1
MP:0004404_cochlear_outer_hair_cell_degeneration	72	1.58611	0.123139	1
GO:0060969_negative_regulation_of_gene_silencing	20	2.28214	0.123324	1
GO:0061180_mammary_gland_epithelium_development	20	2.28214	0.123324	1
GO:0032878_regulation_of_establishment_or_maintenance_of_cell_polarity	20	2.28214	0.123324	1
GO:0060999_positive_regulation_of_dendritic_spine_development	22	2.28214	0.123324	1
GO:0022029_telencephalon_cell_migration	21	2.28214	0.123324	1
GO:0048566_embryonic_digestive_tract_development	20	2.28214	0.123324	1
GO:0032924_activin_receptor_signaling_pathway	20	2.28214	0.123324	1
GO:0061099_negative_regulation_of_protein_tyrosine_kinase_activity	20	2.28214	0.123324	1
GO:2000637_positive_regulation_of_gene_silencing_by_miRNA	20	2.28214	0.123324	1
GO:0048546_digestive_tract_morphogenesis	20	2.28214	0.123324	1
GO:0070371_ERK1_and_ERK2_cascade	21	2.28214	0.123324	1
GO:0030140_trans-Golgi_network_transport_vesicle	20	2.28214	0.123324	1
GO:0071617_lysophospholipid_acyltransferase_activity	20	2.28214	0.123324	1
GO:0008373_sialyltransferase_activity	20	2.28214	0.123324	1
GO:0042171_lysophosphatidic_acid_acyltransferase_activity	20	2.28214	0.123324	1
MP:0009946_abnormal_olfactory_bulb_layer_morphology	20	2.28214	0.123324	1
MP:0001940_testis_hypoplasia	20	2.28214	0.123324	1
MP:0008974_proportional_dwarf	20	2.28214	0.123324	1
MP:0030544_abnormal_enamel_development	20	2.28214	0.123324	1
MP:0010103_small_thoracic_cage	20	2.28214	0.123324	1
MP:0006390_abnormal_cochlear_endolymph	20	2.28214	0.123324	1
MP:0002581_abnormal_ileum_morphology	20	2.28214	0.123324	1
MP:0002630_abnormal_endocochlear_potential	20	2.28214	0.123324	1
MP:0006030_abnormal_otic_vesicle_development	20	2.28214	0.123324	1
MP:0008535_enlarged_lateral_ventricles	63	1.63124	0.124183	1
MP:0002109_abnormal_limb_morphology	658	1.17392	0.124238	1
GO:0032481_positive_regulation_of_type_I_interferon_production	55	1.69146	0.124256	1
GO:0005881_cytoplasmic_microtubule	54	1.69146	0.124256	1
GO:0030276_clathrin_binding	54	1.69146	0.124256	1
MP:0003054_spina_bifida	54	1.69146	0.124256	1
MP:0000572_abnormal_autopod_morphology	301	1.26259	0.124292	1
GO:0044092_negative_regulation_of_molecular_function	748	1.16332	0.124299	1
GO:0032993_protein-DNA_complex	132	1.41722	0.124355	1
GO:0005819_spindle	220	1.31124	0.124683	1
MP:0004644_increased_vertebrae_number	92	1.50621	0.125736	1
MP:0005103_abnormal_retinal_pigmentation	91	1.50621	0.125736	1
MP:0001933_abnormal_litter_size	283	1.27091	0.125773	1
MP:0012501_abnormal_pericardial_cavity_morphology	111	1.45399	0.125789	1
MP:0020188_abnormal_classified_tumor_incidence	326	1.25134	0.126049	1
MP:0001935_decreased_litter_size	273	1.27555	0.126446	1
MP:0002128_abnormal_blood_circulation	586	1.18294	0.126766	1
MP:0004645_decreased_vertebrae_number	150	1.38056	0.127031	1
MP:0008772_increased_heart_ventricle_size	151	1.38056	0.127031	1
GO:0097060_synaptic_membrane	121	1.42813	0.128046	1
MP:0000950_abnormal_seizure_response_to_pharmacological_agent	122	1.42813	0.128046	1
MP:0002834_decreased_heart_weight	83	1.53206	0.128304	1
MP:0009967_abnormal_neuron_proliferation	82	1.53206	0.128304	1
MP:0006007_abnormal_basal_ganglion_morphology	82	1.53206	0.128304	1
MP:0011108_embryonic_lethality_during_organogenesis,_incomplete_penetrance	230	1.29821	0.128523	1
GO:0019439_aromatic_compound_catabolic_process	418	1.21646	0.128996	1
MP:0000585_kinked_tail	101	1.47027	0.129112	1
MP:0011091_prenatal_lethality,_complete_penetrance	280	1.26631	0.129457	1
MP:0006006_increased_sensory_neuron_number	37	1.85089	0.129457	1
MP:0011368_increased_kidney_apoptosis	37	1.85089	0.129457	1
MP:0011973_abnormal_circulating_glycerol_level	40	1.85089	0.129457	1
GO:0006283_transcription-coupled_nucleotide-excision_repair	73	1.56431	0.130501	1
GO:0016234_inclusion_body	73	1.56431	0.130501	1
MP:0013545_cleft_hard_palate	73	1.56431	0.130501	1
MP:0004625_abnormal_rib_joint	73	1.56431	0.130501	1
MP:0001153_small_seminiferous_tubules	73	1.56431	0.130501	1
GO:0003713_transcription_coactivator_activity	260	1.27556	0.130919	1
GO:0001101_response_to_acid_chemical	141	1.38752	0.131155	1
MP:0005116_abnormal_circulating_pituitary_hormone_level	141	1.38752	0.131155	1
GO:0023061_signal_release	113	1.44083	0.13176	1
GO:0019838_growth_factor_binding	112	1.44083	0.13176	1
MP:0008022_dilated_heart_ventricle	112	1.44083	0.13176	1
MP:0010101_increased_sacral_vertebrae_number	65	1.60568	0.132131	1
GO:0007178_transmembrane_receptor_protein_serine/threonine_kinase_signaling_pathway	150	1.37129	0.132159	1
GO:0044264_cellular_polysaccharide_metabolic_process	46	1.73714	0.132276	1
MP:0000878_abnormal_Purkinje_cell_number	47	1.73714	0.132276	1
GO:0036459_thiol-dependent_ubiquitinyl_hydrolase_activity	94	1.48977	0.132332	1
GO:0007017_microtubule-based_process	551	1.18537	0.132529	1
GO:1902117_positive_regulation_of_organelle_assembly	55	1.66063	0.132887	1
MP:0003938_abnormal_ear_development	56	1.66063	0.132887	1
MP:0000467_abnormal_esophagus_morphology	56	1.66063	0.132887	1
MP:0010124_decreased_bone_mineral_content	213	1.30653	0.133403	1
GO:0050435_amyloid-beta_metabolic_process	14	2.63268	0.133498	1
GO:0055026_negative_regulation_of_cardiac_muscle_tissue_development	13	2.63268	0.133498	1
GO:0042982_amyloid_precursor_protein_metabolic_process	13	2.63268	0.133498	1
GO:0034162_toll-like_receptor_9_signaling_pathway	13	2.63268	0.133498	1
GO:1902285_semaphorin-plexin_signaling_pathway_involved_in_neuron_projection_guidance	13	2.63268	0.133498	1
GO:0044247_cellular_polysaccharide_catabolic_process	13	2.63268	0.133498	1
GO:0000054_ribosomal_subunit_export_from_nucleus	13	2.63268	0.133498	1
GO:0014911_positive_regulation_of_smooth_muscle_cell_migration	14	2.63268	0.133498	1
GO:0046931_pore_complex_assembly	13	2.63268	0.133498	1
GO:0043984_histone_H4-K16_acetylation	13	2.63268	0.133498	1
GO:0098789_pre-mRNA_cleavage_required_for_polyadenylation	13	2.63268	0.133498	1
GO:0070198_protein_localization_to_chromosome,_telomeric_region	14	2.63268	0.133498	1
GO:0009113_purine_nucleobase_biosynthetic_process	13	2.63268	0.133498	1
GO:0061162_establishment_of_monopolar_cell_polarity	13	2.63268	0.133498	1
GO:0000272_polysaccharide_catabolic_process	13	2.63268	0.133498	1
GO:0033750_ribosome_localization	13	2.63268	0.133498	1
GO:0071565_nBAF_complex	13	2.63268	0.133498	1
GO:0017160_Ral_GTPase_binding	13	2.63268	0.133498	1
GO:0005161_platelet-derived_growth_factor_receptor_binding	13	2.63268	0.133498	1
GO:0043138_3'-5'_DNA_helicase_activity	14	2.63268	0.133498	1
MP:0014171_increased_fatty_acid_oxidation	13	2.63268	0.133498	1
MP:0000239_absent_common_myeloid_progenitor_cells	13	2.63268	0.133498	1
MP:0010352_gastrointestinal_tract_polyps	13	2.63268	0.133498	1
MP:0003071_decreased_vascular_permeability	13	2.63268	0.133498	1
MP:0004998_decreased_CNS_synapse_formation	13	2.63268	0.133498	1
MP:0014023_abnormal_intestine_placement	13	2.63268	0.133498	1
MP:0008115_abnormal_dendritic_cell_differentiation	13	2.63268	0.133498	1
MP:0001061_abnormal_oculomotor_nerve_morphology	13	2.63268	0.133498	1
MP:0000818_abnormal_amygdala_morphology	13	2.63268	0.133498	1
MP:0002717_abnormal_male_preputial_gland_morphology	13	2.63268	0.133498	1
MP:0004320_split_sternum	13	2.63268	0.133498	1
MP:0009978_abnormal_cerebellum_white_matter_morphology	13	2.63268	0.133498	1
GO:0043406_positive_regulation_of_MAP_kinase_activity	192	1.32354	0.133683	1
GO:0050679_positive_regulation_of_epithelial_cell_proliferation	124	1.41626	0.133818	1
GO:0006413_translational_initiation	122	1.41626	0.133818	1
GO:0007267_cell-cell_signaling	798	1.15202	0.133992	1
GO:0051098_regulation_of_binding	263	1.27062	0.134843	1
GO:1904837_beta-catenin-TCF_complex_assembly	29	1.96767	0.135071	1
GO:0050795_regulation_of_behavior	29	1.96767	0.135071	1
GO:0010559_regulation_of_glycoprotein_biosynthetic_process	29	1.96767	0.135071	1
GO:0090342_regulation_of_cell_aging	29	1.96767	0.135071	1
GO:0072698_protein_localization_to_microtubule_cytoskeleton	29	1.96767	0.135071	1
GO:0014910_regulation_of_smooth_muscle_cell_migration	30	1.96767	0.135071	1
GO:0006294_nucleotide-excision_repair,_preincision_complex_assembly	29	1.96767	0.135071	1
GO:0036465_synaptic_vesicle_recycling	29	1.96767	0.135071	1
GO:0045738_negative_regulation_of_DNA_repair	30	1.96767	0.135071	1
GO:0044091_membrane_biogenesis	29	1.96767	0.135071	1
GO:0006356_regulation_of_transcription_by_RNA_polymerase_I	29	1.96767	0.135071	1
GO:0031646_positive_regulation_of_neurological_system_process	29	1.96767	0.135071	1
GO:0008187_poly-pyrimidine_tract_binding	29	1.96767	0.135071	1
MP:0005039_hypoxia	29	1.96767	0.135071	1
MP:0002621_delayed_neural_tube_closure	29	1.96767	0.135071	1
MP:0004837_abnormal_neural_fold_formation	29	1.96767	0.135071	1
MP:0009760_abnormal_mitotic_spindle_morphology	29	1.96767	0.135071	1
MP:0003863_decreased_aggression_towards_mice	29	1.96767	0.135071	1
MP:0008128_abnormal_brain_internal_capsule_morphology	29	1.96767	0.135071	1
MP:0013661_abnormal_myeloid_cell_number	422	1.2105	0.135171	1
GO:0003697_single-stranded_DNA_binding	86	1.51353	0.135366	1
MP:0011085_postnatal_lethality,_complete_penetrance	390	1.21859	0.135987	1
GO:0010506_regulation_of_autophagy	224	1.29326	0.137404	1
GO:1990778_protein_localization_to_cell_periphery	151	1.36214	0.137406	1
MP:0009538_abnormal_synapse_morphology	152	1.36214	0.137406	1
GO:0016241_regulation_of_macroautophagy	113	1.4279	0.137888	1
GO:0006836_neurotransmitter_transport	114	1.4279	0.137888	1
MP:0014141_abnormal_mesoderm_morphology	112	1.4279	0.137888	1
GO:0031331_positive_regulation_of_cellular_catabolic_process	276	1.2613	0.13795	1
GO:0017137_Rab_GTPase_binding	167	1.3486	0.137966	1
GO:0021885_forebrain_cell_migration	22	2.17333	0.137972	1
GO:0000060_protein_import_into_nucleus,_translocation	21	2.17333	0.137972	1
GO:0098586_cellular_response_to_virus	21	2.17333	0.137972	1
GO:1901685_glutathione_derivative_metabolic_process	22	2.17333	0.137972	1
GO:1901687_glutathione_derivative_biosynthetic_process	22	2.17333	0.137972	1
GO:1904886_beta-catenin_destruction_complex_disassembly	21	2.17333	0.137972	1
GO:0031114_regulation_of_microtubule_depolymerization	21	2.17333	0.137972	1
GO:0038179_neurotrophin_signaling_pathway	21	2.17333	0.137972	1
GO:0043267_negative_regulation_of_potassium_ion_transport	21	2.17333	0.137972	1
GO:0030513_positive_regulation_of_BMP_signaling_pathway	21	2.17333	0.137972	1
MP:0005034_abnormal_anus_morphology	21	2.17333	0.137972	1
MP:0004696_abnormal_thyroid_follicle_morphology	21	2.17333	0.137972	1
MP:0013986_abnormal_vitelline_vein_topology	21	2.17333	0.137972	1
MP:0005573_increased_pulmonary_respiratory_rate	22	2.17333	0.137972	1
MP:0004160_retroesophageal_right_subclavian_artery	21	2.17333	0.137972	1
MP:0002957_increased_intestinal_adenocarcinoma_incidence	21	2.17333	0.137972	1
MP:0002951_small_thyroid_gland	21	2.17333	0.137972	1
MP:0001704_abnormal_dorsal-ventral_axis_patterning	21	2.17333	0.137972	1
MP:0002253_abnormal_pharyngeal_muscle_morphology	21	2.17333	0.137972	1
MP:0010152_abnormal_brain_ependyma_morphology	22	2.17333	0.137972	1
MP:0002691_small_stomach	21	2.17333	0.137972	1
GO:0019901_protein_kinase_binding	549	1.18089	0.138019	1
MP:0004950_abnormal_brain_vasculature_morphology	74	1.5431	0.138095	1
MP:0004647_decreased_lumbar_vertebrae_number	75	1.5431	0.138095	1
GO:0071824_protein-DNA_complex_subunit_organization	205	1.30801	0.138162	1
MP:0001155_arrest_of_spermatogenesis	176	1.33666	0.138289	1
GO:0023014_signal_transduction_by_protein_phosphorylation	307	1.24568	0.138768	1
GO:0040012_regulation_of_locomotion	703	1.15892	0.139021	1
GO:0021700_developmental_maturation	93	1.47368	0.139114	1
MP:0001440_abnormal_grooming_behavior	94	1.47368	0.139114	1
MP:0000003_abnormal_adipose_tissue_morphology	808	1.14753	0.139245	1
MP:0011396_abnormal_sleep_behavior	123	1.40458	0.139736	1
GO:0090224_regulation_of_spindle_organization	38	1.80216	0.140307	1
GO:0021782_glial_cell_development	39	1.80216	0.140307	1
GO:0016574_histone_ubiquitination	38	1.80216	0.140307	1
MP:0003769_abnormal_lip_morphology	38	1.80216	0.140307	1
MP:0011390_abnormal_fetal_cardiomyocyte_physiology	38	1.80216	0.140307	1
GO:0090130_tissue_migration	65	1.5809	0.140338	1
GO:0000932_P-body	67	1.5809	0.140338	1
MP:0001541_abnormal_osteoclast_physiology	66	1.5809	0.140338	1
GO:0042326_negative_regulation_of_phosphorylation	317	1.23849	0.141354	1
GO:0007167_enzyme_linked_receptor_protein_signaling_pathway	580	1.17295	0.141494	1
GO:0019827_stem_cell_population_maintenance	56	1.6309	0.141815	1
GO:0035148_tube_formation	56	1.6309	0.141815	1
GO:0002039_p53_binding	56	1.6309	0.141815	1
MP:0004056_abnormal_myocardium_compact_layer_morphology	56	1.6309	0.141815	1
MP:0009887_abnormal_palatal_shelf_fusion_at_midline	56	1.6309	0.141815	1
MP:0002857_cochlear_ganglion_degeneration	58	1.6309	0.141815	1
MP:0002987_abnormal_urine_osmolality	57	1.6309	0.141815	1
GO:0072331_signal_transduction_by_p53_class_mediator	104	1.44159	0.141989	1
MP:0004194_abnormal_kidney_pelvis_morphology	103	1.44159	0.141989	1
GO:1900182_positive_regulation_of_protein_localization_to_nucleus	48	1.7001	0.142067	1
MP:0003363_decreased_circulating_gonadotropin_level	47	1.7001	0.142067	1
MP:0010378_increased_respiratory_quotient	47	1.7001	0.142067	1
MP:0000939_decreased_motor_neuron_number	47	1.7001	0.142067	1
MP:0002804_abnormal_motor_learning	47	1.7001	0.142067	1
MP:0001139_abnormal_vagina_morphology	47	1.7001	0.142067	1
MP:0001937_abnormal_sexual_maturation	48	1.7001	0.142067	1
MP:0011999_abnormal_tail_length	85	1.49544	0.142632	1
MP:0001468_abnormal_temporal_memory	153	1.35312	0.14277	1
MP:0005159_azoospermia	164	1.34022	0.143168	1
GO:0032259_methylation	184	1.3187	0.143317	1
GO:0061024_membrane_organization	643	1.16348	0.143925	1
GO:1901796_regulation_of_signal_transduction_by_p53_class_mediator	113	1.41519	0.144171	1
GO:0045936_negative_regulation_of_phosphate_metabolic_process	401	1.20745	0.14451	1
MP:0008803_abnormal_placental_labyrinth_vasculature_morphology	75	1.52245	0.145914	1
MP:0005118_decreased_circulating_pituitary_hormone_level	75	1.52245	0.145914	1
MP:0003354_astrocytosis	75	1.52245	0.145914	1
GO:0050803_regulation_of_synapse_structure_or_activity	96	1.45794	0.146079	1
GO:0006997_nucleus_organization	95	1.45794	0.146079	1
GO:0017076_purine_nucleotide_binding	454	1.19265	0.146455	1
GO:0005875_microtubule_associated_complex	133	1.37434	0.146966	1
GO:0051050_positive_regulation_of_transport	652	1.15954	0.147524	1
MP:0004505_decreased_renal_glomerulus_number	30	1.90205	0.147772	1
MP:0002220_large_lymphoid_organs	31	1.90205	0.147772	1
MP:0001290_delayed_eyelid_opening	30	1.90205	0.147772	1
GO:0010563_negative_regulation_of_phosphorus_metabolic_process	402	1.20436	0.147882	1
GO:0044430_cytoskeletal_part	1190	1.11707	0.147929	1
GO:0098609_cell-cell_adhesion	256	1.26034	0.148072	1
MP:0000877_abnormal_Purkinje_cell_morphology	155	1.34421	0.148251	1
GO:0071363_cellular_response_to_growth_factor_stimulus	347	1.21968	0.148424	1
GO:0006403_RNA_localization	163	1.33193	0.14848	1
GO:0006364_rRNA_processing	166	1.33193	0.14848	1
GO:0006487_protein_N-linked_glycosylation	66	1.55687	0.148799	1
GO:0009896_positive_regulation_of_catabolic_process	321	1.23054	0.14891	1
GO:0040013_negative_regulation_of_locomotion	239	1.27017	0.149995	1
GO:0010508_positive_regulation_of_autophagy	86	1.47778	0.150099	1
MP:0004258_abnormal_placenta_size	85	1.47778	0.150099	1
MP:0012775_abnormal_brain_weight	86	1.47778	0.150099	1
GO:0060041_retina_development_in_camera-type_eye	57	1.60221	0.151032	1
GO:0098727_maintenance_of_cell_number	57	1.60221	0.151032	1
MP:0004076_abnormal_vitelline_vascular_remodeling	58	1.60221	0.151032	1
MP:0012690_abnormal_stride_length	58	1.60221	0.151032	1
GO:0140029_exocytic_process	41	1.75587	0.151561	1
GO:0031952_regulation_of_protein_autophosphorylation	39	1.75587	0.151561	1
GO:0060998_regulation_of_dendritic_spine_development	42	1.75587	0.151561	1
GO:0072666_establishment_of_protein_localization_to_vacuole	39	1.75587	0.151561	1
MP:0012138_decreased_forebrain_size	39	1.75587	0.151561	1
MP:0001725_abnormal_umbilical_cord_morphology	39	1.75587	0.151561	1
MP:0011703_increased_fibroblast_proliferation	39	1.75587	0.151561	1
GO:0030166_proteoglycan_biosynthetic_process	48	1.66461	0.152194	1
GO:0000245_spliceosomal_complex_assembly	48	1.66461	0.152194	1
GO:0043401_steroid_hormone_mediated_signaling_pathway	49	1.66461	0.152194	1
GO:0051438_regulation_of_ubiquitin-protein_transferase_activity	49	1.66461	0.152194	1
GO:0072175_epithelial_tube_formation	48	1.66461	0.152194	1
GO:0005791_rough_endoplasmic_reticulum	48	1.66461	0.152194	1
GO:0003684_damaged_DNA_binding	49	1.66461	0.152194	1
GO:0036477_somatodendritic_compartment	375	1.20901	0.152628	1
GO:0046823_negative_regulation_of_nucleocytoplasmic_transport	14	2.44455	0.152899	1
GO:0047497_mitochondrion_transport_along_microtubule	15	2.44455	0.152899	1
GO:1903203_regulation_of_oxidative_stress-induced_neuron_death	14	2.44455	0.152899	1
GO:0003071_renal_system_process_involved_in_regulation_of_systemic_arterial_blood_pressure	14	2.44455	0.152899	1
GO:0061339_establishment_or_maintenance_of_monopolar_cell_polarity	14	2.44455	0.152899	1
GO:0072215_regulation_of_metanephros_development	14	2.44455	0.152899	1
GO:0034643_establishment_of_mitochondrion_localization,_microtubule-mediated	15	2.44455	0.152899	1
GO:0051570_regulation_of_histone_H3-K9_methylation	14	2.44455	0.152899	1
GO:0033555_multicellular_organismal_response_to_stress	14	2.44455	0.152899	1
GO:0048596_embryonic_camera-type_eye_morphogenesis	14	2.44455	0.152899	1
GO:0042994_cytoplasmic_sequestering_of_transcription_factor	14	2.44455	0.152899	1
[truncated: 9,629 more rows]

## Sheet: Supp Table 3
Term	N genes	Odds Ratio	P	Padj
GO:0007267_cell-cell_signaling	798	2.73158	5.17146e-26	3.6314e-22
GO:0097458_neuron_part	870	2.35139	3.0095e-19	2.11327e-15
MP:0003635_abnormal_synaptic_transmission	617	2.50706	3.67197e-17	1.69131e-13
GO:0031226_intrinsic_component_of_plasma_membrane	1437	1.95657	7.17981e-17	5.04167e-13
GO:0043005_neuron_projection	706	2.33914	5.23517e-16	3.67614e-12
GO:0005887_integral_component_of_plasma_membrane	1372	1.93359	1.09483e-15	7.6879e-12
GO:0099537_trans-synaptic_signaling	333	2.95312	8.10974e-15	5.69466e-11
GO:0007268_chemical_synaptic_transmission	327	2.97093	8.84287e-15	6.20946e-11
GO:0098916_anterograde_trans-synaptic_signaling	327	2.97093	8.84287e-15	6.20946e-11
GO:0099536_synaptic_signaling	334	2.94397	9.36159e-15	6.57371e-11
GO:0007399_nervous_system_development	1323	1.90308	1.42531e-14	1.00085e-10
MP:0002206_abnormal_CNS_synaptic_transmission	542	2.41867	4.39146e-14	2.02271e-10
GO:0016021_integral_component_of_membrane	1944	1.73907	3.43349e-14	2.411e-10
GO:0045202_synapse	460	2.52449	1.05049e-13	7.37654e-10
MP:0003633_abnormal_nervous_system_physiology	1591	1.77456	2.78278e-13	1.28175e-09
GO:0120025_plasma_membrane_bounded_cell_projection	1273	1.82318	2.66816e-12	1.87358e-08
GO:0042995_cell_projection	1287	1.81387	3.47136e-12	2.43759e-08
GO:0050804_modulation_of_chemical_synaptic_transmission	214	3.20154	3.50957e-12	2.46442e-08
GO:0099177_regulation_of_trans-synaptic_signaling	215	3.18629	4.12487e-12	2.89649e-08
GO:0044456_synapse_part	354	2.46104	2.19573e-10	1.54184e-06
GO:0036477_somatodendritic_compartment	375	2.40488	3.16164e-10	2.2201e-06
GO:0022890_inorganic_cation_transmembrane_transporter_activity	505	2.08907	4.96641e-09	3.48742e-05
GO:0097447_dendritic_tree	298	2.46044	5.60246e-09	3.93405e-05
GO:0005261_cation_channel_activity	283	2.49944	5.88829e-09	4.13476e-05
GO:0030425_dendrite	296	2.43627	1.00339e-08	7.04582e-05
GO:0023061_signal_release	113	3.53732	1.09309e-08	7.67567e-05
GO:0048167_regulation_of_synaptic_plasticity	97	3.72555	1.75611e-08	0.000123314
GO:0022008_neurogenesis	930	1.7488	1.85296e-08	0.000130115
GO:0048699_generation_of_neurons	881	1.76208	2.45666e-08	0.000172506
GO:0022610_biological_adhesion	530	1.99464	3.16774e-08	0.000222439
GO:0048666_neuron_development	470	2.05199	3.61385e-08	0.000253765
GO:0007155_cell_adhesion	524	1.99466	3.74272e-08	0.000262814
GO:0046873_metal_ion_transmembrane_transporter_activity	385	2.16853	4.27444e-08	0.000300151
MP:0002067_abnormal_sensory_capabilities/reflexes/nociception	809	1.75864	9.33232e-08	0.000429847
GO:0098793_presynapse	188	2.72242	7.02996e-08	0.000493644
MP:0014114_abnormal_cognition	601	1.88147	1.08993e-07	0.000502021
GO:0008324_cation_transmembrane_transporter_activity	557	1.93504	7.53562e-08	0.000529151
GO:0005216_ion_channel_activity	392	2.12874	7.96709e-08	0.000559449
MP:0002063_abnormal_learning/memory/conditioning	600	1.86405	1.8119e-07	0.000834562
GO:0050890_cognition	136	3.03757	1.58621e-07	0.00111384
GO:0120038_plasma_membrane_bounded_cell_projection_part	864	1.71648	1.65381e-07	0.0011613
GO:0044463_cell_projection_part	864	1.71648	1.65381e-07	0.0011613
GO:0051962_positive_regulation_of_nervous_system_development	263	2.37139	1.77755e-07	0.0012482
MP:0002066_abnormal_motor_capabilities/coordination/movement	1976	1.46296	3.04358e-07	0.00140187
GO:0022839_ion_gated_channel_activity	278	2.31837	2.00136e-07	0.00140535
MP:0002062_abnormal_associative_learning	260	2.32521	3.84905e-07	0.00177287
GO:0015267_channel_activity	422	2.03097	2.60088e-07	0.00182634
GO:0022803_passive_transmembrane_transporter_activity	423	2.03097	2.60088e-07	0.00182634
MP:0002945_abnormal_inhibitory_postsynaptic_currents	68	4.00922	3.97048e-07	0.0018288
GO:0022838_substrate-specific_channel_activity	406	2.05323	2.61254e-07	0.00183453
MP:0001968_abnormal_touch/_nociception	257	2.33393	4.46813e-07	0.00205802
MP:0002207_abnormal_long_term_potentiation	181	2.61734	4.58073e-07	0.00210988
GO:0015318_inorganic_molecular_entity_transmembrane_transporter_activity	746	1.75018	3.5676e-07	0.00250517
GO:0030424_axon	267	2.30811	3.6677e-07	0.00257546
GO:0050808_synapse_organization	127	3.0208	3.88695e-07	0.00272942
GO:0022836_gated_channel_activity	286	2.25207	4.43627e-07	0.00311515
GO:0031175_neuron_projection_development	396	2.03441	5.03259e-07	0.00353388
GO:0048812_neuron_projection_morphogenesis	293	2.21508	5.56897e-07	0.00391053
GO:0120039_plasma_membrane_bounded_cell_projection_morphogenesis	295	2.19968	6.72003e-07	0.00471881
GO:0098772_molecular_function_regulator	1457	1.5201	7.18383e-07	0.00504448
GO:0061564_axon_development	228	2.38445	7.2349e-07	0.00508035
GO:0048858_cell_projection_morphogenesis	296	2.19217	7.37598e-07	0.00517941
GO:0044057_regulation_of_system_process	355	2.08238	7.55141e-07	0.0053026
GO:0015075_ion_transmembrane_transporter_activity	787	1.7047	7.74991e-07	0.00544199
MP:0001970_abnormal_pain_threshold	207	2.43557	1.27842e-06	0.00588838
GO:0031344_regulation_of_cell_projection_organization	424	1.97314	9.28683e-07	0.00652121
GO:0006812_cation_transport	545	1.8496	9.54806e-07	0.00670465
GO:0007611_learning_or_memory	103	3.22463	9.55996e-07	0.006713
GO:0048667_cell_morphogenesis_involved_in_neuron_differentiation	246	2.30451	1.00538e-06	0.00705977
GO:0045666_positive_regulation_of_neuron_differentiation	191	2.51907	1.06391e-06	0.00747078
GO:0032879_regulation_of_localization	1929	1.44051	1.27111e-06	0.00892571
GO:0034702_ion_channel_complex	222	2.3752	1.33183e-06	0.00935211
GO:0150034_distal_axon	128	2.88145	1.36829e-06	0.00960813
GO:0007409_axonogenesis	212	2.39857	1.38171e-06	0.00970238
GO:0030001_metal_ion_transport	437	1.92678	1.66062e-06	0.0116609
GO:0032990_cell_part_morphogenesis	306	2.11953	1.81886e-06	0.0127721
GO:0030182_neuron_differentiation	575	1.79415	1.87106e-06	0.0131386
GO:0045664_regulation_of_neuron_differentiation	358	2.03055	1.8748e-06	0.0131648
GO:0120035_regulation_of_plasma_membrane_bounded_cell_projection_organization	419	1.93909	2.19214e-06	0.0153932
MP:0009745_abnormal_behavioral_response_to_xenobiotic	262	2.18756	3.5521e-06	0.016361
GO:0006836_neurotransmitter_transport	114	2.98198	2.33601e-06	0.0164035
GO:1902495_transmembrane_transporter_complex	243	2.26391	2.48296e-06	0.0174354
GO:1990351_transporter_complex	251	2.2379	2.58637e-06	0.0181615
GO:0051960_regulation_of_nervous_system_development	480	1.85862	2.83136e-06	0.0198818
GO:0097060_synaptic_membrane	121	2.87939	2.889e-06	0.0202865
MP:0009357_abnormal_seizure_response_to_inducing_agent	167	2.51602	4.67017e-06	0.0215108
GO:0098984_neuron_to_neuron_synapse	116	2.92955	3.14316e-06	0.0220713
GO:0051049_regulation_of_transport	1240	1.51771	3.66723e-06	0.0257513
MP:0001392_abnormal_locomotor_behavior	1267	1.49833	5.96319e-06	0.0274664
GO:0015077_monovalent_inorganic_cation_transmembrane_transporter_activity	328	2.04331	3.93174e-06	0.0276087
GO:0099643_signal_release_from_synapse	80	3.39016	4.24048e-06	0.0297766
GO:0007269_neurotransmitter_secretion	80	3.39016	4.24048e-06	0.0297766
GO:0050769_positive_regulation_of_neurogenesis	235	2.25052	4.53555e-06	0.0318486
MP:0002572_abnormal_emotion/affect_behavior	565	1.74643	7.5014e-06	0.0345514
GO:0034703_cation_channel_complex	183	2.43542	5.01281e-06	0.0351999
GO:0044297_cell_body	183	2.42185	5.60118e-06	0.0393315
GO:0005102_signaling_receptor_binding	1246	1.5046	5.86739e-06	0.0412008
MP:0002906_increased_susceptibility_to_pharmacologically_induced_seizures	96	3.02645	8.95319e-06	0.0412384
GO:0120036_plasma_membrane_bounded_cell_projection_organization	784	1.63185	6.45621e-06	0.0453355
MP:0012349_increased_susceptibility_to_induction_of_seizure_by_inducing_agent	97	2.99479	1.04307e-05	0.0480438
GO:0032279_asymmetric_synapse	115	2.85178	7.04119e-06	0.0494432
MP:0003313_abnormal_locomotor_activation	967	1.55184	1.1005e-05	0.0506889
GO:0050806_positive_regulation_of_synaptic_transmission	75	3.37112	7.29745e-06	0.0512427
GO:0033267_axon_part	162	2.49042	7.56743e-06	0.0531385
GO:0022857_transmembrane_transporter_activity	920	1.57964	7.80681e-06	0.0548194
GO:0030203_glycosaminoglycan_metabolic_process	128	2.69858	8.62893e-06	0.0605924
GO:0006024_glycosaminoglycan_biosynthetic_process	95	3.02645	8.95319e-06	0.0628693
GO:0098878_neurotransmitter_receptor_complex	43	4.37068	9.19909e-06	0.064596
MP:0001454_abnormal_cued_conditioning_behavior	98	2.93359	1.40684e-05	0.0647991
MP:0001362_abnormal_anxiety-related_response	300	2.01044	1.45732e-05	0.067124
GO:0030030_cell_projection_organization	792	1.61463	9.62456e-06	0.0675837
GO:0005215_transporter_activity	1097	1.52382	9.67291e-06	0.0679232
MP:0003491_abnormal_voluntary_movement	1359	1.45619	1.53553e-05	0.0707263
GO:0007610_behavior	200	2.29494	1.25455e-05	0.0880942
GO:0031346_positive_regulation_of_cell_projection_organization	231	2.18641	1.33237e-05	0.0935593
MP:0002910_abnormal_excitatory_postsynaptic_currents	95	2.93504	2.04843e-05	0.0943505
GO:0043025_neuronal_cell_body	162	2.4484	1.36994e-05	0.0961975
GO:0006022_aminoglycan_metabolic_process	139	2.56795	1.43775e-05	0.100959
MP:0008840_abnormal_spike_wave_discharge	22	5.99867	2.39609e-05	0.110364
GO:0006023_aminoglycan_biosynthetic_process	99	2.90338	1.62882e-05	0.114376
MP:0009538_abnormal_synapse_morphology	152	2.44009	2.53681e-05	0.116846
MP:0002557_abnormal_social/conspecific_interaction	302	1.97741	2.55209e-05	0.117549
GO:0010720_positive_regulation_of_cell_development	281	2.04366	1.72426e-05	0.121078
GO:0098797_plasma_membrane_protein_complex	477	1.77221	2.00581e-05	0.140848
GO:0008328_ionotropic_glutamate_receptor_complex	41	4.30051	2.02342e-05	0.142085
GO:0007416_synapse_assembly	58	3.62435	2.14042e-05	0.150301
MP:0004859_abnormal_synaptic_plasticity	54	3.61172	3.71505e-05	0.171115
GO:0099572_postsynaptic_specialization	111	2.74289	2.58796e-05	0.181727
MP:0002065_abnormal_fear/anxiety-related_behavior	330	1.89684	4.09861e-05	0.188782
GO:0048468_cell_development	891	1.5445	2.7011e-05	0.189671
MP:0000950_abnormal_seizure_response_to_pharmacological_agent	122	2.5874	4.38627e-05	0.202032
GO:0030426_growth_cone	77	3.13232	2.92127e-05	0.205131
GO:0050767_regulation_of_neurogenesis	438	1.78793	2.93452e-05	0.206062
GO:0050877_nervous_system_process	557	1.70028	3.00024e-05	0.210677
MP:0002915_abnormal_synaptic_depression	94	2.84125	4.60814e-05	0.212251
GO:0010975_regulation_of_neuron_projection_development	288	1.99264	3.03761e-05	0.213301
MP:0002912_abnormal_excitatory_postsynaptic_potential	81	3.01445	4.68835e-05	0.215946
GO:0099173_postsynapse_organization	42	4.09553	3.216e-05	0.225828
GO:0005267_potassium_channel_activity	113	2.69324	3.37416e-05	0.236934
GO:0003008_system_process	994	1.50895	3.55213e-05	0.24943
GO:0050807_regulation_of_synapse_organization	88	2.93863	4.34985e-05	0.305446
GO:0030427_site_of_polarized_growth	80	3.01445	4.68835e-05	0.329216
GO:0098839_postsynaptic_density_membrane	28	4.90936	4.83174e-05	0.339285
GO:0000902_cell_morphogenesis	427	1.76162	5.55948e-05	0.390387
GO:0014069_postsynaptic_density	110	2.66052	5.58728e-05	0.392339
GO:1901137_carbohydrate_derivative_biosynthetic_process	526	1.68758	5.68198e-05	0.398989
GO:1903530_regulation_of_secretion_by_cell	472	1.72548	5.96744e-05	0.419034
GO:0098794_postsynapse	199	2.16365	6.03946e-05	0.424091
GO:0099634_postsynaptic_specialization_membrane	29	4.73989	6.33266e-05	0.44468
GO:0098660_inorganic_ion_transmembrane_transport	397	1.78325	7.65042e-05	0.537213
GO:0051046_regulation_of_secretion	504	1.68782	7.75433e-05	0.544509
MP:0000948_nonconvulsive_seizures	38	4.02578	0.000122188	0.562798
MP:0002152_abnormal_brain_morphology	1366	1.39512	0.00012585	0.579667
GO:0006811_ion_transport	934	1.49319	8.63023e-05	0.606015
MP:0002064_seizures	309	1.85966	0.000133939	0.616924
MP:0003216_absence_seizures	33	4.29515	0.000134753	0.620673
GO:0007612_learning	48	3.65867	9.24146e-05	0.648935
GO:0060284_regulation_of_cell_development	520	1.66415	9.25085e-05	0.649595
GO:0015672_monovalent_inorganic_cation_transport	248	2.00068	9.67756e-05	0.679558
GO:0032989_cellular_component_morphogenesis	490	1.67735	0.000101573	0.713245
GO:0034705_potassium_channel_complex	93	2.74599	0.000101816	0.71495
GO:0010976_positive_regulation_of_neuron_projection_development	153	2.30036	0.000111052	0.779807
MP:0001898_abnormal_long_term_depression	70	2.99242	0.000169998	0.783011
GO:0007218_neuropeptide_signaling_pathway	54	3.39744	0.000113096	0.794159
GO:0098662_inorganic_cation_transmembrane_transport	351	1.81273	0.000114961	0.80726
GO:0050803_regulation_of_synapse_structure_or_activity	96	2.68734	0.000132919	0.933357
MP:0002272_abnormal_nervous_system_electrophysiology	262	1.90599	0.000205647	0.947208
GO:0098655_cation_transmembrane_transport	371	1.77686	0.000138433	0.972078
GO:0000904_cell_morphogenesis_involved_in_differentiation	322	1.82786	0.000144764	1
GO:0042391_regulation_of_membrane_potential	308	1.84735	0.000153776	1
GO:0022843_voltage-gated_cation_channel_activity	120	2.45485	0.000166818	1
GO:1901135_carbohydrate_derivative_metabolic_process	888	1.48303	0.000166917	1
GO:0009101_glycoprotein_biosynthetic_process	238	1.9777	0.000171218	1
GO:0015079_potassium_ion_transmembrane_transporter_activity	149	2.26819	0.000175678	1
GO:0045211_postsynaptic_membrane	77	2.86815	0.000181519	1
GO:0003924_GTPase_activity	205	2.05158	0.000187864	1
GO:0042734_presynaptic_membrane	45	3.56494	0.0001958	1
GO:0006816_calcium_ion_transport	157	2.21123	0.000202017	1
GO:0051966_regulation_of_synaptic_transmission,_glutamatergic	47	3.48729	0.000236647	1
GO:2000463_positive_regulation_of_excitatory_postsynaptic_potential	19	5.41926	0.000238299	1
GO:0007187_G-protein_coupled_receptor_signaling_pathway,_coupled_to_cyclic_nucleotide_second_messenger	200	2.04458	0.000241072	1
GO:0016782_transferase_activity,_transferring_sulfur-containing_groups	66	2.99901	0.000248669	1
GO:0023056_positive_regulation_of_signaling	1253	1.39156	0.00024899	1
GO:0015085_calcium_ion_transmembrane_transporter_activity	116	2.4177	0.000269953	1
GO:0010647_positive_regulation_of_cell_communication	1246	1.38968	0.000273076	1
GO:0034220_ion_transmembrane_transport	594	1.57137	0.000275858	1
GO:0030594_neurotransmitter_receptor_activity	103	2.52526	0.000282365	1
GO:0072511_divalent_inorganic_cation_transport	192	2.04802	0.000284413	1
GO:0070838_divalent_metal_ion_transport	192	2.04802	0.000284413	1
GO:0099068_postsynapse_assembly	15	6.09942	0.000287399	1
GO:0098960_postsynaptic_neurotransmitter_receptor_activity	30	4.19791	0.000298193	1
GO:1904861_excitatory_synapse_assembly	11	7.2754	0.000315245	1
GO:0098815_modulation_of_excitatory_postsynaptic_potential	25	4.57786	0.000319946	1
GO:2001257_regulation_of_cation_channel_activity	125	2.33429	0.000323299	1
GO:0051963_regulation_of_synapse_assembly	38	3.81682	0.000329107	1
GO:0030166_proteoglycan_biosynthetic_process	48	3.34168	0.000340661	1
GO:0009100_glycoprotein_metabolic_process	290	1.82589	0.000342371	1
GO:0022834_ligand-gated_channel_activity	140	2.23174	0.000357477	1
GO:0015276_ligand-gated_ion_channel_activity	140	2.23174	0.000357477	1
GO:0001505_regulation_of_neurotransmitter_levels	204	1.99351	0.000363672	1
GO:0007188_adenylate_cyclase-modulating_G-protein_coupled_receptor_signaling_pathway	157	2.15034	0.000380289	1
GO:0001941_postsynaptic_membrane_organization	16	5.71828	0.000400779	1
GO:0008194_UDP-glycosyltransferase_activity	135	2.24544	0.00041828	1
GO:0006793_phosphorus_metabolic_process	1622	1.33049	0.000429541	1
GO:0040011_locomotion	847	1.4517	0.000489923	1
GO:0006029_proteoglycan_metabolic_process	63	2.91115	0.00049282	1
GO:1900449_regulation_of_glutamate_receptor_signaling_pathway	39	3.61582	0.00049326	1
GO:0032940_secretion_by_cell	832	1.45679	0.000493271	1
GO:0051128_regulation_of_cellular_component_organization	1809	1.30888	0.000505817	1
GO:0099094_ligand-gated_cation_channel_activity	99	2.45872	0.000518748	1
GO:0022832_voltage-gated_channel_activity	139	2.1956	0.000561044	1
GO:0005244_voltage-gated_ion_channel_activity	139	2.1956	0.000561044	1
GO:0061098_positive_regulation_of_protein_tyrosine_kinase_activity	33	3.8153	0.000578223	1
GO:0008188_neuropeptide_receptor_activity	33	3.8153	0.000578223	1
GO:0005262_calcium_channel_activity	101	2.43377	0.000581846	1
GO:0009914_hormone_transport	39	3.52294	0.000598266	1
GO:0044431_Golgi_apparatus_part	676	1.49967	0.000615189	1
GO:0016791_phosphatase_activity	236	1.86852	0.000633452	1
GO:0098588_bounding_membrane_of_organelle	1463	1.33482	0.000642801	1
GO:0006796_phosphate-containing_compound_metabolic_process	1597	1.32047	0.000653977	1
GO:0004930_G-protein_coupled_receptor_activity	336	1.7111	0.000706677	1
GO:0017156_calcium_ion_regulated_exocytosis	62	2.9132	0.000723581	1
GO:0017157_regulation_of_exocytosis	135	2.19106	0.000725037	1
GO:0055085_transmembrane_transport	769	1.45552	0.000750587	1
GO:0016079_synaptic_vesicle_exocytosis	55	3.02575	0.000783937	1
GO:0045595_regulation_of_cell_differentiation	1161	1.36698	0.000789461	1
GO:0016247_channel_regulator_activity	120	2.256	0.00081848	1
GO:0030072_peptide_hormone_secretion	29	3.94526	0.000823239	1
GO:0031646_positive_regulation_of_neurological_system_process	29	3.94526	0.000823239	1
GO:0022835_transmitter-gated_channel_activity	47	3.16746	0.000833854	1
GO:0008146_sulfotransferase_activity	48	3.16746	0.000833854	1
GO:0022824_transmitter-gated_ion_channel_activity	47	3.16746	0.000833854	1
GO:0046879_hormone_secretion	35	3.59716	0.000866191	1
GO:0050839_cell_adhesion_molecule_binding	200	1.92569	0.000878637	1
GO:0010817_regulation_of_hormone_levels	331	1.70143	0.000881014	1
GO:0098802_plasma_membrane_receptor_complex	159	2.04844	0.000912523	1
GO:0005794_Golgi_apparatus	1173	1.36234	0.000917993	1
GO:0046903_secretion	869	1.41966	0.000942928	1
GO:0007613_memory	48	3.10133	0.000982609	1
GO:0008021_synaptic_vesicle	105	2.31612	0.00100715	1
GO:0035556_intracellular_signal_transduction	1239	1.34802	0.00101104	1
GO:0043235_receptor_complex	361	1.66012	0.00101233	1
GO:0000139_Golgi_membrane	464	1.57569	0.00104375	1
GO:0099504_synaptic_vesicle_cycle	85	2.48605	0.00112066	1
GO:0008076_voltage-gated_potassium_channel_complex	84	2.48605	0.00112066	1
GO:0006813_potassium_ion_transport	137	2.11001	0.0011547	1
GO:0050650_chondroitin_sulfate_proteoglycan_biosynthetic_process	25	4.11818	0.00116368	1
GO:0002790_peptide_secretion	103	2.34053	0.00117322	1
GO:0005246_calcium_channel_regulator_activity	33	3.69078	0.00125186	1
GO:1903510_mucopolysaccharide_metabolic_process	84	2.45634	0.00126015	1
GO:0099601_regulation_of_neurotransmitter_receptor_activity	39	3.40242	0.00126371	1
GO:0042923_neuropeptide_binding	20	4.57399	0.00126627	1
GO:0098562_cytoplasmic_side_of_membrane	162	1.99718	0.00127416	1
GO:0051147_regulation_of_muscle_cell_differentiation	100	2.31652	0.00130544	1
GO:0050793_regulation_of_developmental_process	1673	1.29043	0.00137777	1
GO:0099106_ion_channel_regulator_activity	88	2.42733	0.00141411	1
GO:0061097_regulation_of_protein_tyrosine_kinase_activity	57	2.8128	0.00142383	1
GO:0051952_regulation_of_amine_transport	45	3.12191	0.0014455	1
GO:0051965_positive_regulation_of_synapse_assembly	27	3.95883	0.00145574	1
GO:0008066_glutamate_receptor_activity	26	3.95883	0.00145574	1
GO:0050654_chondroitin_sulfate_proteoglycan_metabolic_process	32	3.57529	0.00152593	1
GO:0045597_positive_regulation_of_cell_differentiation	602	1.47781	0.00158014	1
GO:0005938_cell_cortex	198	1.86617	0.0016187	1
GO:0051153_regulation_of_striated_muscle_cell_differentiation	58	2.76421	0.00163864	1
GO:1903532_positive_regulation_of_secretion_by_cell	236	1.79155	0.00163923	1
GO:0098796_membrane_protein_complex	989	1.37119	0.00170881	1
GO:0060627_regulation_of_vesicle-mediated_transport	353	1.63072	0.00172442	1
GO:0010469_regulation_of_signaling_receptor_activity	89	2.37134	0.00177017	1
GO:0007411_axon_guidance	149	2.00283	0.0017857	1
GO:0097485_neuron_projection_guidance	149	2.00283	0.0017857	1
GO:0050433_regulation_of_catecholamine_secretion	28	3.81226	0.0018039	1
GO:0099529_neurotransmitter_receptor_activity_involved_in_regulation_of_postsynaptic_membrane_potential	27	3.81226	0.0018039	1
GO:1904315_transmitter-gated_ion_channel_activity_involved_in_regulation_of_postsynaptic_membrane_potential	27	3.81226	0.0018039	1
GO:0098791_Golgi_subcompartment	564	1.48726	0.00188235	1
GO:0070382_exocytic_vesicle	119	2.13838	0.00189533	1
GO:0051240_positive_regulation_of_multicellular_organismal_process	1063	1.34979	0.00191342	1
GO:0009898_cytoplasmic_side_of_plasma_membrane	143	2.0203	0.00194591	1
GO:0034762_regulation_of_transmembrane_transport	327	1.64415	0.00201248	1
GO:0000159_protein_phosphatase_type_2A_complex	22	4.15807	0.00206291	1
GO:0005184_neuropeptide_hormone_activity	22	4.15807	0.00206291	1
GO:0017158_regulation_of_calcium_ion-dependent_exocytosis	54	2.80802	0.00209928	1
GO:0004721_phosphoprotein_phosphatase_activity	144	2.00608	0.00211497	1
GO:0015081_sodium_ion_transmembrane_transporter_activity	135	2.03961	0.00211692	1
GO:0007157_heterophilic_cell-cell_adhesion_via_plasma_membrane_cell_adhesion_molecules	40	3.14682	0.00213048	1
GO:0043269_regulation_of_ion_transport	384	1.58425	0.00220776	1
GO:0019068_virion_assembly	34	3.36469	0.0022198	1
GO:0010648_negative_regulation_of_cell_communication	957	1.3618	0.00224719	1
GO:0033674_positive_regulation_of_kinase_activity	465	1.522	0.00231169	1
GO:0042165_neurotransmitter_binding	48	2.92248	0.00231495	1
GO:0051640_organelle_localization	481	1.51428	0.00238053	1
GO:0016758_transferase_activity,_transferring_hexosyl_groups	182	1.87035	0.00250462	1
GO:0060491_regulation_of_cell_projection_assembly	132	2.04501	0.00250634	1
GO:0051347_positive_regulation_of_transferase_activity	534	1.47988	0.00254443	1
GO:0097120_receptor_localization_to_synapse	23	3.97634	0.0025865	1
GO:0023057_negative_regulation_of_signaling	962	1.35429	0.00261835	1
GO:0061245_establishment_or_maintenance_of_bipolar_cell_polarity	35	3.26841	0.00265112	1
GO:0035088_establishment_or_maintenance_of_apical/basal_cell_polarity	35	3.26841	0.00265112	1
GO:0007200_phospholipase_C-activating_G-protein_coupled_receptor_signaling_pathway	79	2.41154	0.00266978	1
GO:0051668_localization_within_membrane	77	2.41154	0.00266978	1
GO:0031644_regulation_of_neurological_system_process	55	2.70573	0.0027707	1
GO:0043549_regulation_of_kinase_activity	684	1.41808	0.00278375	1
GO:0006928_movement_of_cell_or_subcellular_component	1080	1.33107	0.00287424	1
GO:0034483_heparan_sulfate_sulfotransferase_activity	13	5.2727	0.00295767	1
GO:0031214_biomineral_tissue_development	24	3.81074	0.00320842	1
GO:2000311_regulation_of_AMPA_receptor_activity	25	3.81074	0.00320842	1
GO:0043410_positive_regulation_of_MAPK_cascade	426	1.52469	0.00323493	1
GO:0051338_regulation_of_transferase_activity	779	1.3825	0.00333266	1
GO:0005249_voltage-gated_potassium_channel_activity	80	2.34962	0.00333756	1
GO:0007186_G-protein_coupled_receptor_signaling_pathway	898	1.36132	0.00336366	1
GO:0007264_small_GTPase_mediated_signal_transduction	237	1.71826	0.00341706	1
GO:0008376_acetylgalactosaminyltransferase_activity	44	2.9271	0.00342687	1
GO:0071804_cellular_potassium_ion_transport	126	2.01798	0.00352163	1
GO:0071805_potassium_ion_transmembrane_transport	126	2.01798	0.00352163	1
GO:0098590_plasma_membrane_region	609	1.42785	0.0036235	1
GO:0051020_GTPase_binding	533	1.46305	0.00365056	1
GO:0099072_regulation_of_postsynaptic_membrane_neurotransmitter_receptor_levels	19	4.21105	0.00367681	1
GO:0001558_regulation_of_cell_growth	247	1.69505	0.00367865	1
GO:0051047_positive_regulation_of_secretion	249	1.69505	0.00367865	1
GO:1903305_regulation_of_regulated_secretory_pathway	83	2.31953	0.00371978	1
GO:0040008_regulation_of_growth	338	1.58416	0.00375055	1
GO:0016757_transferase_activity,_transferring_glycosyl_groups	251	1.68805	0.00390024	1
GO:0008047_enzyme_activator_activity	400	1.53462	0.00390209	1
GO:0051703_intraspecies_interaction_between_organisms	31	3.31995	0.00391198	1
GO:0035176_social_behavior	31	3.31995	0.00391198	1
GO:0051954_positive_regulation_of_amine_transport	14	4.89668	0.00394019	1
GO:0097061_dendritic_spine_organization	25	3.65834	0.00394046	1
GO:0030534_adult_behavior	45	2.86007	0.00397754	1
GO:0045860_positive_regulation_of_protein_kinase_activity	403	1.52514	0.0040305	1
GO:1904062_regulation_of_cation_transmembrane_transport	232	1.71265	0.00403182	1
GO:0032409_regulation_of_transporter_activity	204	1.76181	0.00404404	1
GO:0016311_dephosphorylation	168	1.84392	0.00406404	1
GO:0006470_protein_dephosphorylation	127	1.98603	0.00415877	1
GO:0000187_activation_of_MAPK_activity	119	2.02285	0.00417754	1
GO:0008016_regulation_of_heart_contraction	162	1.86407	0.00417891	1
GO:0042578_phosphoric_ester_hydrolase_activity	312	1.59993	0.00420576	1
GO:0016310_phosphorylation	845	1.3571	0.00425723	1
GO:0005230_extracellular_ligand-gated_ion_channel_activity	73	2.35291	0.00434699	1
GO:0048638_regulation_of_developmental_growth	145	1.91139	0.00437712	1
GO:0043167_ion_binding	1631	1.25576	0.00440546	1
GO:1903522_regulation_of_blood_circulation	198	1.7658	0.00448666	1
GO:0031982_vesicle	1824	1.24213	0.00448999	1
GO:0120032_regulation_of_plasma_membrane_bounded_cell_projection_assembly	131	1.97043	0.00451168	1
GO:0030295_protein_kinase_activator_activity	67	2.42832	0.0045209	1
GO:0050773_regulation_of_dendrite_development	84	2.26214	0.00459224	1
GO:0030206_chondroitin_sulfate_biosynthetic_process	20	4.00054	0.0046233	1
GO:0009268_response_to_pH	21	4.00054	0.0046233	1
GO:0051968_positive_regulation_of_synaptic_transmission,_glutamatergic	20	4.00054	0.0046233	1
GO:0005416_amino_acid:cation_symporter_activity	20	4.00054	0.0046233	1
GO:0106027_neuron_projection_organization	32	3.21606	0.00466014	1
GO:0034765_regulation_of_ion_transmembrane_transport	271	1.64131	0.00468248	1
GO:0048168_regulation_of_neuronal_synaptic_plasticity	27	3.51748	0.00479485	1
GO:0003013_circulatory_system_process	251	1.66061	0.00490373	1
GO:0070588_calcium_ion_transmembrane_transport	106	2.07333	0.00494087	1
GO:0000165_MAPK_cascade	280	1.62359	0.00495007	1
GO:2000026_regulation_of_multicellular_organismal_development	1282	1.28271	0.00495661	1
GO:0010769_regulation_of_cell_morphogenesis_involved_in_differentiation	189	1.77012	0.00497794	1
GO:0046887_positive_regulation_of_hormone_secretion	69	2.39197	0.00506928	1
GO:0045859_regulation_of_protein_kinase_activity	603	1.4122	0.00507829	1
GO:0060998_regulation_of_dendritic_spine_development	42	2.93287	0.0050883	1
GO:0015844_monoamine_transport	10	5.71064	0.00513136	1
GO:0001963_synaptic_transmission,_dopaminergic	11	5.71064	0.00513136	1
GO:0090128_regulation_of_synapse_maturation	10	5.71064	0.00513136	1
GO:0015279_store-operated_calcium_channel_activity	10	5.71064	0.00513136	1
GO:0009968_negative_regulation_of_signal_transduction	914	1.33276	0.00513952	1
GO:0001653_peptide_receptor_activity	122	1.97285	0.00536008	1
GO:0120034_positive_regulation_of_plasma_membrane_bounded_cell_projection_assembly	76	2.28979	0.00539355	1
GO:0019935_cyclic-nucleotide-mediated_signaling	107	2.05368	0.00539711	1
GO:0050770_regulation_of_axonogenesis	106	2.05368	0.00539711	1
GO:0051656_establishment_of_organelle_localization	322	1.57407	0.00540524	1
GO:0051705_multi-organism_behavior	33	3.11847	0.00551493	1
GO:0045197_establishment_or_maintenance_of_epithelial_cell_apical/basal_polarity	33	3.11847	0.00551493	1
GO:0022604_regulation_of_cell_morphogenesis	334	1.55359	0.00557845	1
GO:0032594_protein_transport_within_lipid_bilayer	22	3.80922	0.00574231	1
GO:1905144_response_to_acetylcholine	22	3.80922	0.00574231	1
GO:1905145_cellular_response_to_acetylcholine	22	3.80922	0.00574231	1
GO:1903831_signal_transduction_involved_in_cellular_response_to_ammonium_ion	22	3.80922	0.00574231	1
GO:0095500_acetylcholine_receptor_signaling_pathway	22	3.80922	0.00574231	1
GO:0046755_viral_budding	21	3.80922	0.00574231	1
GO:0097708_intracellular_vesicle	1738	1.23903	0.00575686	1
GO:0031410_cytoplasmic_vesicle	1738	1.23903	0.00575686	1
GO:0030204_chondroitin_sulfate_metabolic_process	27	3.38706	0.00578422	1
GO:0030308_negative_regulation_of_cell_growth	124	1.95673	0.00581078	1
GO:0030234_enzyme_regulator_activity	783	1.35457	0.00586049	1
GO:0007156_homophilic_cell_adhesion_via_plasma_membrane_adhesion_molecules	62	2.43895	0.00589514	1
GO:0050790_regulation_of_catalytic_activity	1544	1.252	0.00595266	1
GO:0048489_synaptic_vesicle_transport	78	2.25959	0.00598834	1
GO:0097480_establishment_of_synaptic_vesicle_localization	78	2.25959	0.00598834	1
GO:0005913_cell-cell_adherens_junction	76	2.25959	0.00598834	1
GO:0022898_regulation_of_transmembrane_transporter_activity	193	1.74207	0.00603371	1
GO:0030276_clathrin_binding	54	2.54253	0.00603929	1
GO:0030545_receptor_regulator_activity	348	1.54417	0.00613125	1
GO:0043408_regulation_of_MAPK_cascade	586	1.40593	0.00614983	1
GO:0021537_telencephalon_development	85	2.18104	0.00620748	1
GO:0098742_cell-cell_adhesion_via_plasma-membrane_adhesion_molecules	126	1.94087	0.00629217	1
GO:0008015_blood_circulation	247	1.64025	0.00644458	1
GO:0005911_cell-cell_junction	274	1.60464	0.00644652	1
GO:0098609_cell-cell_adhesion	256	1.62753	0.00645731	1
GO:0010830_regulation_of_myotube_differentiation	34	3.02662	0.00648593	1
GO:0071467_cellular_response_to_pH	17	4.28447	0.00659861	1
GO:0019211_phosphatase_activator_activity	16	4.28447	0.00659861	1
GO:0097479_synaptic_vesicle_localization	79	2.23015	0.00663482	1
GO:0051056_regulation_of_small_GTPase_mediated_signal_transduction	223	1.67703	0.00669813	1
GO:0089717_spanning_component_of_membrane	12	5.19133	0.00697412	1
GO:0019209_kinase_activator_activity	71	2.28909	0.00704254	1
GO:0048675_axon_extension	22	3.63611	0.00705192	1
GO:0044306_neuron_projection_terminus	63	2.36138	0.00740816	1
GO:0008528_G-protein_coupled_peptide_receptor_activity	118	1.94193	0.00748605	1
GO:0035637_multicellular_organismal_signaling	87	2.13014	0.00751884	1
GO:0043085_positive_regulation_of_catalytic_activity	959	1.30683	0.00756506	1
GO:0048813_dendrite_morphogenesis	35	2.9402	0.00758294	1
GO:0023014_signal_transduction_by_protein_phosphorylation	307	1.55445	0.00772471	1
GO:0006468_protein_phosphorylation	689	1.36244	0.0077421	1
GO:0043393_regulation_of_protein_binding	153	1.81004	0.00781847	1
GO:0019897_extrinsic_component_of_plasma_membrane	145	1.83065	0.00808125	1
GO:0030336_negative_regulation_of_cell_migration	192	1.71736	0.00808658	1
GO:0032412_regulation_of_ion_transmembrane_transporter_activity	189	1.71736	0.00808658	1
GO:0043168_anion_binding	1059	1.28817	0.00809684	1
GO:0050805_negative_regulation_of_synaptic_transmission	30	3.1532	0.00821963	1
GO:0043113_receptor_clustering	29	3.1532	0.00821963	1
GO:0044091_membrane_biogenesis	29	3.1532	0.00821963	1
GO:0015020_glucuronosyltransferase_activity	29	3.1532	0.00821963	1
GO:0099637_neurotransmitter_receptor_transport	17	4.03251	0.00832861	1
GO:0099632_protein_transport_within_plasma_membrane	17	4.03251	0.00832861	1
GO:0007213_G-protein_coupled_acetylcholine_receptor_signaling_pathway	17	4.03251	0.00832861	1
GO:0032281_AMPA_glutamate_receptor_complex	18	4.03251	0.00832861	1
GO:0061001_regulation_of_dendritic_spine_morphogenesis	24	3.47787	0.00857032	1
GO:0051094_positive_regulation_of_developmental_process	851	1.31907	0.00863137	1
GO:0051149_positive_regulation_of_muscle_cell_differentiation	58	2.40848	0.00865393	1
GO:0032550_purine_ribonucleoside_binding	172	1.74333	0.00882752	1
GO:0051650_establishment_of_vesicle_localization	193	1.69903	0.00913265	1
GO:0071495_cellular_response_to_endogenous_stimulus	783	1.32977	0.00917609	1
GO:0010832_negative_regulation_of_myotube_differentiation	12	4.75857	0.00923335	1
GO:0060198_clathrin-sculpted_vesicle	12	4.75857	0.00923335	1
GO:0000815_ESCRT_III_complex	12	4.75857	0.00923335	1
GO:2000146_negative_regulation_of_cell_motility	203	1.67992	0.00923693	1
GO:0032147_activation_of_protein_kinase_activity	234	1.6183	0.00939593	1
GO:0001883_purine_nucleoside_binding	173	1.73311	0.0094049	1
GO:0032549_ribonucleoside_binding	173	1.73311	0.0094049	1
GO:0032561_guanyl_ribonucleotide_binding	182	1.71048	0.00956801	1
GO:0043406_positive_regulation_of_MAP_kinase_activity	192	1.69001	0.00969582	1
GO:0060048_cardiac_muscle_contraction	58	2.3669	0.00969793	1
GO:0019933_cAMP-mediated_signaling	98	2.00668	0.00988467	1
GO:0099003_vesicle-mediated_transport_in_synapse	91	2.05805	0.0098927	1
GO:0019001_guanyl_nucleotide_binding	183	1.701	0.0101681	1
GO:0009855_determination_of_bilateral_symmetry	66	2.25365	0.0102349	1
GO:0044060_regulation_of_endocrine_process	24	3.33282	0.0103156	1
GO:0035418_protein_localization_to_synapse	18	3.80771	0.0103613	1
GO:0009653_anatomical_structure_morphogenesis	1222	1.25759	0.0103807	1
GO:0048013_ephrin_receptor_signaling_pathway	75	2.16514	0.0105743	1
GO:0048639_positive_regulation_of_developmental_growth	74	2.16514	0.0105743	1
GO:0051146_striated_muscle_cell_differentiation	99	1.98612	0.0107529	1
GO:0051592_response_to_calcium_ion	90	2.03509	0.010804	1
GO:0090257_regulation_of_muscle_system_process	142	1.80048	0.011047	1
GO:0071277_cellular_response_to_calcium_ion	52	2.41932	0.0113409	1
GO:0043679_axon_terminus	52	2.41932	0.0113409	1
GO:0009799_specification_of_symmetry	67	2.22006	0.0113436	1
GO:0005179_hormone_activity	70	2.22006	0.0113436	1
GO:0051648_vesicle_localization	197	1.6635	0.0115577	1
GO:0003015_heart_process	75	2.13603	0.0116433	1
GO:0045926_negative_regulation_of_growth	159	1.74081	0.011646	1
GO:0008333_endosome_to_lysosome_transport	49	2.54085	0.0116741	1
GO:0031234_extrinsic_component_of_cytoplasmic_side_of_plasma_membrane	92	2.01264	0.0117802	1
GO:0071625_vocalization_behavior	14	4.3925	0.0119499	1
GO:2000310_regulation_of_NMDA_receptor_activity	13	4.3925	0.0119499	1
GO:0008195_phosphatidate_phosphatase_activity	13	4.3925	0.0119499	1
GO:0005328_neurotransmitter:sodium_symporter_activity	13	4.3925	0.0119499	1
GO:0030054_cell_junction	496	1.39714	0.0119643	1
GO:0001882_nucleoside_binding	177	1.6934	0.0120301	1
GO:0019904_protein_domain_specific_binding	462	1.41211	0.0123117	1
GO:0099568_cytoplasmic_region	297	1.51764	0.0126316	1
GO:0008138_protein_tyrosine/serine/threonine_phosphatase_activity	19	3.60733	0.0127222	1
GO:0055074_calcium_ion_homeostasis	320	1.49921	0.0128108	1
GO:0019725_cellular_homeostasis	613	1.35328	0.012811	1
GO:0031984_organelle_subcompartment	1184	1.25305	0.0130053	1
GO:0002090_regulation_of_receptor_internalization	32	2.85705	0.0132114	1
GO:1904705_regulation_of_vascular_smooth_muscle_cell_proliferation	33	2.85705	0.0132114	1
GO:0001764_neuron_migration	46	2.48561	0.0132127	1
GO:0050771_negative_regulation_of_axonogenesis	46	2.48561	0.0132127	1
GO:0140029_exocytic_process	41	2.63799	0.0134309	1
GO:0007417_central_nervous_system_development	405	1.43278	0.0136771	1
GO:0031401_positive_regulation_of_protein_modification_process	970	1.27552	0.0137618	1
GO:0019887_protein_kinase_regulator_activity	154	1.73368	0.0138221	1
GO:0021700_developmental_maturation	93	1.96919	0.0139396	1
GO:0007189_adenylate_cyclase-activating_G-protein_coupled_receptor_signaling_pathway	86	2.01952	0.0140528	1
GO:1901215_negative_regulation_of_neuron_death	88	2.01952	0.0140528	1
GO:0046883_regulation_of_hormone_secretion	165	1.70813	0.014059	1
GO:0048814_regulation_of_dendrite_morphogenesis	55	2.32937	0.0142319	1
GO:0005085_guanyl-nucleotide_exchange_factor_activity	284	1.52187	0.0142369	1
GO:0071900_regulation_of_protein_serine/threonine_kinase_activity	387	1.43976	0.0143101	1
GO:0043405_regulation_of_MAP_kinase_activity	255	1.54776	0.0147684	1
GO:0009967_positive_regulation_of_signal_transduction	1158	1.24878	0.0147746	1
GO:1903322_positive_regulation_of_protein_modification_by_small_protein_conjugation_or_removal	105	1.90793	0.0148455	1
GO:0006874_cellular_calcium_ion_homeostasis	314	1.49075	0.0148561	1
GO:0007368_determination_of_left/right_symmetry	62	2.21363	0.0148789	1
GO:0004725_protein_tyrosine_phosphatase_activity	63	2.21363	0.0148789	1
GO:0019932_second-messenger-mediated_signaling	237	1.5684	0.0150422	1
GO:0040013_negative_regulation_of_locomotion	239	1.5684	0.0150422	1
GO:0007163_establishment_or_maintenance_of_cell_polarity	136	1.76857	0.0150478	1
GO:0051271_negative_regulation_of_cellular_component_movement	230	1.57998	0.0151474	1
GO:0007158_neuron_cell-cell_adhesion	14	4.07883	0.0151614	1
GO:0031338_regulation_of_vesicle_fusion	16	4.07883	0.0151614	1
GO:2001025_positive_regulation_of_response_to_drug	14	4.07883	0.0151614	1
GO:0005283_amino_acid:sodium_symporter_activity	14	4.07883	0.0151614	1
GO:0051148_negative_regulation_of_muscle_cell_differentiation	33	2.77044	0.0152844	1
GO:1990138_neuron_projection_extension	33	2.77044	0.0152844	1
GO:0031594_neuromuscular_junction	33	2.77044	0.0152844	1
GO:0031398_positive_regulation_of_protein_ubiquitination	89	1.99595	0.0153112	1
GO:0006633_fatty_acid_biosynthetic_process	86	1.99595	0.0153112	1
GO:1901214_regulation_of_neuron_death	148	1.73799	0.0153994	1
GO:0051154_negative_regulation_of_striated_muscle_cell_differentiation	20	3.42682	0.0154358	1
GO:0022029_telencephalon_cell_migration	21	3.42682	0.0154358	1
GO:0071392_cellular_response_to_estradiol_stimulus	20	3.42682	0.0154358	1
GO:0009719_response_to_endogenous_stimulus	873	1.28402	0.0155836	1
GO:0010562_positive_regulation_of_phosphorus_metabolic_process	890	1.27972	0.0158377	1
GO:0045937_positive_regulation_of_phosphate_metabolic_process	890	1.27972	0.0158377	1
GO:0043473_pigmentation	55	2.287	0.0158704	1
GO:0040012_regulation_of_locomotion	703	1.31454	0.0163888	1
GO:0051050_positive_regulation_of_transport	652	1.32675	0.0164293	1
GO:0009306_protein_secretion	92	1.97293	0.0166547	1
GO:0090277_positive_regulation_of_peptide_hormone_secretion	49	2.38182	0.0167394	1
GO:0050730_regulation_of_peptidyl-tyrosine_phosphorylation	175	1.65584	0.0169774	1
GO:0006486_protein_glycosylation	187	1.63711	0.0170447	1
GO:0017016_Ras_GTPase_binding	449	1.39679	0.0170882	1
GO:0048146_positive_regulation_of_fibroblast_proliferation	27	2.96225	0.0170889	1
GO:0070372_regulation_of_ERK1_and_ERK2_cascade	248	1.53848	0.01725	1
GO:0046658_anchored_component_of_plasma_membrane	42	2.50909	0.0173708	1
GO:0045936_negative_regulation_of_phosphate_metabolic_process	401	1.41413	0.0175697	1
GO:0051155_positive_regulation_of_striated_muscle_cell_differentiation	34	2.68888	0.0175831	1
GO:0045921_positive_regulation_of_exocytosis	59	2.24609	0.0176462	1
GO:0051674_localization_of_cell	711	1.30868	0.0178328	1
GO:0048870_cell_motility	711	1.30868	0.0178328	1
GO:0007265_Ras_protein_signal_transduction	213	1.58302	0.0178817	1
GO:0043413_macromolecule_glycosylation	188	1.62808	0.0180217	1
GO:0071902_positive_regulation_of_protein_serine/threonine_kinase_activity	250	1.53218	0.0180903	1
GO:0010563_negative_regulation_of_phosphorus_metabolic_process	402	1.41051	0.0182324	1
GO:0021885_forebrain_cell_migration	22	3.26351	0.018525	1
GO:0010921_regulation_of_phosphatase_activity	106	1.85301	0.0186417	1
GO:0001664_G-protein_coupled_receptor_binding	226	1.56328	0.0186789	1
GO:0060560_developmental_growth_involved_in_morphogenesis	49	2.33296	0.0187432	1
GO:0044093_positive_regulation_of_molecular_function	1227	1.23117	0.0188257	1
GO:0099054_presynapse_assembly	15	3.80619	0.0189018	1
GO:0030282_bone_mineralization	15	3.80619	0.0189018	1
GO:0099172_presynapse_organization	15	3.80619	0.0189018	1
GO:0021795_cerebral_cortex_cell_migration	16	3.80619	0.0189018	1
GO:0060341_regulation_of_cellular_localization	574	1.33873	0.0189389	1
GO:0031267_small_GTPase_binding	462	1.38184	0.0191498	1
GO:0055082_cellular_chemical_homeostasis	526	1.35379	0.019272	1
GO:0048585_negative_regulation_of_response_to_stimulus	1165	1.23572	0.0193832	1
GO:0048588_developmental_cell_growth	42	2.44924	0.0196291	1
GO:0044272_sulfur_compound_biosynthetic_process	154	1.69101	0.0197739	1
GO:0019898_extrinsic_component_of_membrane	254	1.51973	0.0198686	1
GO:1903307_positive_regulation_of_regulated_secretory_pathway	31	2.85605	0.019915	1
GO:0022603_regulation_of_anatomical_structure_morphogenesis	704	1.30093	0.019919	1
GO:0016192_vesicle-mediated_transport	1493	1.20831	0.0199365	1
GO:0008277_regulation_of_G-protein_coupled_receptor_protein_signaling_pathway	109	1.83547	0.0200602	1
GO:0051493_regulation_of_cytoskeleton_organization	414	1.39379	0.0205484	1
GO:0048584_positive_regulation_of_response_to_stimulus	1671	1.19579	0.020558	1
GO:0061024_membrane_organization	643	1.31478	0.0207431	1
GO:0031225_anchored_component_of_membrane	51	2.2863	0.0209175	1
GO:1903052_positive_regulation_of_proteolysis_involved_in_cellular_protein_catabolic_process	92	1.90694	0.0212307	1
GO:0005509_calcium_ion_binding	264	1.49957	0.021435	1
GO:0006941_striated_muscle_contraction	82	1.95309	0.0216525	1
GO:0033158_regulation_of_protein_import_into_nucleus,_translocation	10	4.56627	0.0219102	1
GO:0001504_neurotransmitter_uptake	10	4.56627	0.0219102	1
GO:2000831_regulation_of_steroid_hormone_secretion	10	4.56627	0.0219102	1
GO:0097105_presynaptic_membrane_assembly	10	4.56627	0.0219102	1
GO:0048172_regulation_of_short-term_neuronal_synaptic_plasticity	11	4.56627	0.0219102	1
GO:0042577_lipid_phosphatase_activity	10	4.56627	0.0219102	1
GO:0070679_inositol_1,4,5_trisphosphate_binding	10	4.56627	0.0219102	1
GO:0036258_multivesicular_body_assembly	22	3.11503	0.0220112	1
GO:0060291_long-term_synaptic_potentiation	22	3.11503	0.0220112	1
GO:0071855_neuropeptide_receptor_binding	22	3.11503	0.0220112	1
GO:0016049_cell_growth	43	2.39217	0.022092	1
GO:0008287_protein_serine/threonine_phosphatase_complex	44	2.39217	0.022092	1
GO:1903293_phosphatase_complex	44	2.39217	0.022092	1
GO:0019220_regulation_of_phosphate_metabolic_process	1346	1.21312	0.0221837	1
GO:0051174_regulation_of_phosphorus_metabolic_process	1347	1.21214	0.022622	1
GO:0003779_actin_binding	254	1.50142	0.0227932	1
GO:0044087_regulation_of_cellular_component_biogenesis	715	1.29138	0.0228024	1
GO:0043523_regulation_of_neuron_apoptotic_process	93	1.88592	0.0229494	1
GO:0014910_regulation_of_smooth_muscle_cell_migration	30	2.75754	0.0230514	1
GO:0048786_presynaptic_active_zone	29	2.75754	0.0230514	1
GO:0090288_negative_regulation_of_cellular_response_to_growth_factor_stimulus	109	1.80135	0.0231432	1
GO:0044448_cell_cortex_part	135	1.70872	0.0231869	1
GO:0030322_stabilization_of_membrane_potential	16	3.56834	0.0232008	1
GO:0051953_negative_regulation_of_amine_transport	16	3.56834	0.0232008	1
GO:0060997_dendritic_spine_morphogenesis	16	3.56834	0.0232008	1
GO:0042551_neuron_maturation	16	3.56834	0.0232008	1
GO:0000145_exocyst	17	3.56834	0.0232008	1
GO:0004970_ionotropic_glutamate_receptor_activity	16	3.56834	0.0232008	1
GO:0022841_potassium_ion_leak_channel_activity	16	3.56834	0.0232008	1
GO:0007420_brain_development	265	1.48798	0.0234267	1
GO:0043112_receptor_metabolic_process	84	1.92949	0.0234909	1
GO:0022412_cellular_process_involved_in_reproduction_in_multicellular_organism	157	1.6574	0.0236465	1
GO:0060047_heart_contraction	67	2.04806	0.0240221	1
GO:0032482_Rab_protein_signal_transduction	70	2.04806	0.0240221	1
GO:0030659_cytoplasmic_vesicle_membrane	560	1.32866	0.0240563	1
GO:0042692_muscle_cell_differentiation	127	1.72607	0.0243105	1
GO:0008092_cytoskeletal_protein_binding	692	1.28946	0.0248751	1
GO:0010038_response_to_metal_ion	181	1.59091	0.0249933	1
GO:0007041_lysosomal_transport	88	1.90645	0.0254432	1
GO:0006790_sulfur_compound_metabolic_process	308	1.44318	0.0255587	1
GO:0003012_muscle_system_process	210	1.54243	0.0256401	1
GO:0060359_response_to_ammonium_ion	56	2.19819	0.025807	1
GO:0005576_extracellular_region	1808	1.17975	0.0258436	1
GO:0036257_multivesicular_body_organization	23	2.97954	0.0259137	1
GO:0015464_acetylcholine_receptor_activity	23	2.97954	0.0259137	1
GO:0050732_negative_regulation_of_peptidyl-tyrosine_phosphorylation	37	2.47055	0.0259519	1
GO:0070085_glycosylation	197	1.56757	0.0261544	1
GO:0045833_negative_regulation_of_lipid_metabolic_process	61	2.09597	0.0262485	1
GO:0010633_negative_regulation_of_epithelial_cell_migration	61	2.09597	0.0262485	1
GO:0032148_activation_of_protein_kinase_B_activity	30	2.66554	0.0265122	1
GO:0048747_muscle_fiber_development	30	2.66554	0.0265122	1
GO:0018208_peptidyl-proline_modification	30	2.66554	0.0265122	1
GO:0005834_heterotrimeric_G-protein_complex	30	2.66554	0.0265122	1
GO:1905360_GTPase_complex	30	2.66554	0.0265122	1
GO:0048018_receptor_ligand_activity	312	1.43834	0.0266047	1
GO:0051130_positive_regulation_of_cellular_component_organization	883	1.25174	0.0268441	1
GO:0005543_phospholipid_binding	325	1.4205	0.0274472	1
GO:0048145_regulation_of_fibroblast_proliferation	45	2.28561	0.0276673	1
GO:0012506_vesicle_membrane	575	1.31337	0.0278791	1
GO:0070262_peptidyl-serine_dephosphorylation	11	4.15126	0.0280116	1
GO:0035090_maintenance_of_apical/basal_cell_polarity	11	4.15126	0.0280116	1
GO:0010310_regulation_of_hydrogen_peroxide_metabolic_process	11	4.15126	0.0280116	1
GO:0048169_regulation_of_long-term_neuronal_synaptic_plasticity	11	4.15126	0.0280116	1
GO:0097090_presynaptic_membrane_organization	11	4.15126	0.0280116	1
GO:0045199_maintenance_of_epithelial_cell_apical/basal_polarity	11	4.15126	0.0280116	1
GO:0015740_C4-dicarboxylate_transport	11	4.15126	0.0280116	1
GO:0015355_secondary_active_monocarboxylate_transmembrane_transporter_activity	11	4.15126	0.0280116	1
GO:0033549_MAP_kinase_phosphatase_activity	11	4.15126	0.0280116	1
GO:0006469_negative_regulation_of_protein_kinase_activity	165	1.6059	0.0280405	1
GO:0043567_regulation_of_insulin-like_growth_factor_receptor_signaling_pathway	17	3.3583	0.0280838	1
GO:0010804_negative_regulation_of_tumor_necrosis_factor-mediated_signaling_pathway	18	3.3583	0.0280838	1
GO:0000920_cell_separation_after_cytokinesis	17	3.3583	0.0280838	1
GO:0035249_synaptic_transmission,_glutamatergic	17	3.3583	0.0280838	1
GO:0140103_catalytic_activity,_acting_on_a_glycoprotein	19	3.3583	0.0280838	1
GO:0005005_transmembrane-ephrin_receptor_activity	17	3.3583	0.0280838	1
GO:0005003_ephrin_receptor_activity	17	3.3583	0.0280838	1
GO:0031345_negative_regulation_of_cell_projection_organization	113	1.75242	0.028423	1
GO:0021543_pallium_development	54	2.15665	0.0285365	1
GO:2000145_regulation_of_cell_motility	653	1.28945	0.0289395	1
GO:0006887_exocytosis	709	1.27792	0.0291139	1
GO:0005272_sodium_channel_activity	38	2.40543	0.0292691	1
GO:0017046_peptide_hormone_binding	38	2.40543	0.0292691	1
GO:0050731_positive_regulation_of_peptidyl-tyrosine_phosphorylation	131	1.68569	0.0293448	1
GO:0090276_regulation_of_peptide_hormone_secretion	132	1.68569	0.0293448	1
GO:0019207_kinase_regulator_activity	177	1.57953	0.0294377	1
GO:0044281_small_molecule_metabolic_process	1456	1.19248	0.0298254	1
GO:0017111_nucleoside-triphosphatase_activity	632	1.29161	0.0299314	1
GO:0006904_vesicle_docking_involved_in_exocytosis	25	2.85505	0.0302495	1
GO:0019233_sensory_perception_of_pain	24	2.85505	0.0302495	1
GO:0035250_UDP-galactosyltransferase_activity	24	2.85505	0.0302495	1
GO:0019226_transmission_of_nerve_impulse	31	2.57945	0.0303103	1
GO:0051261_protein_depolymerization	31	2.57945	0.0303103	1
GO:0021954_central_nervous_system_neuron_development	31	2.57945	0.0303103	1
GO:1902531_regulation_of_intracellular_signal_transduction	1427	1.19283	0.0304483	1
GO:1902533_positive_regulation_of_intracellular_signal_transduction	794	1.2574	0.0305944	1
GO:0051494_negative_regulation_of_cytoskeleton_organization	95	1.80608	0.030881	1
GO:0019058_viral_life_cycle	95	1.80608	0.030881	1
GO:0007015_actin_filament_organization	180	1.57043	0.0310093	1
GO:0032880_regulation_of_protein_localization	673	1.27943	0.0310814	1
GO:0045732_positive_regulation_of_protein_catabolic_process	170	1.5864	0.0312237	1
GO:0051348_negative_regulation_of_transferase_activity	206	1.52351	0.0315031	1
GO:0060322_head_development	282	1.43803	0.0321415	1
GO:0001960_negative_regulation_of_cytokine-mediated_signaling_pathway	40	2.3438	0.0328669	1
GO:0086065_cell_communication_involved_in_cardiac_conduction	40	2.3438	0.0328669	1
GO:0005525_GTP_binding	159	1.594	0.0331113	1
GO:0001101_response_to_acid_chemical	141	1.63502	0.0332274	1
GO:0042327_positive_regulation_of_phosphorylation	839	1.24477	0.0334761	1
GO:0039702_viral_budding_via_host_ESCRT_complex	18	3.1716	0.0335714	1
GO:0044298_cell_body_membrane	18	3.1716	0.0335714	1
GO:0032809_neuronal_cell_body_membrane	18	3.1716	0.0335714	1
GO:0046875_ephrin_receptor_binding	19	3.1716	0.0335714	1
GO:0004653_polypeptide_N-acetylgalactosaminyltransferase_activity	18	3.1716	0.0335714	1
GO:0019900_kinase_binding	613	1.28735	0.0335734	1
GO:0016462_pyrophosphatase_activity	678	1.2735	0.0335863	1
GO:0048660_regulation_of_smooth_muscle_cell_proliferation	72	1.93237	0.033879	1
GO:0005768_endosome	657	1.27714	0.0339083	1
GO:0033673_negative_regulation_of_kinase_activity	179	1.55253	0.034342	1
GO:0097006_regulation_of_plasma_lipoprotein_particle_levels	64	1.99591	0.0344411	1
GO:0001965_G-protein_alpha-subunit_binding	32	2.49874	0.0344576	1
GO:0008200_ion_channel_inhibitor_activity	32	2.49874	0.0344576	1
GO:0005245_voltage-gated_calcium_channel_activity	33	2.49874	0.0344576	1
GO:1902904_negative_regulation_of_supramolecular_fiber_organization	88	1.81937	0.034465	1
GO:1905114_cell_surface_receptor_signaling_pathway_involved_in_cell-cell_signaling	168	1.56737	0.0346722	1
GO:0002793_positive_regulation_of_peptide_secretion	171	1.56737	0.0346722	1
GO:0043062_extracellular_structure_organization	287	1.42766	0.0348121	1
GO:0002689_negative_regulation_of_leukocyte_chemotaxis	13	3.80468	0.0350241	1
GO:1904752_regulation_of_vascular_associated_smooth_muscle_cell_migration	12	3.80468	0.0350241	1
GO:0045956_positive_regulation_of_calcium_ion-dependent_exocytosis	13	3.80468	0.0350241	1
GO:0042271_susceptibility_to_natural_killer_cell_mediated_cytotoxicity	12	3.80468	0.0350241	1
GO:0050321_tau-protein_kinase_activity	12	3.80468	0.0350241	1
GO:0005001_transmembrane_receptor_protein_tyrosine_phosphatase_activity	12	3.80468	0.0350241	1
GO:0008499_UDP-galactose:beta-N-acetylglucosamine_beta-1,3-galactosyltransferase_activity	12	3.80468	0.0350241	1
GO:0019198_transmembrane_receptor_protein_phosphatase_activity	12	3.80468	0.0350241	1
GO:0051491_positive_regulation_of_filopodium_assembly	25	2.74083	0.0350337	1
GO:0048791_calcium_ion-regulated_exocytosis_of_neurotransmitter	26	2.74083	0.0350337	1
GO:0014902_myotube_differentiation	26	2.74083	0.0350337	1
GO:0035254_glutamate_receptor_binding	25	2.74083	0.0350337	1
GO:0051015_actin_filament_binding	133	1.64714	0.0351222	1
GO:0006935_chemotaxis	365	1.37381	0.0352573	1
GO:0042330_taxis	365	1.37381	0.0352573	1
GO:0042325_regulation_of_phosphorylation	1201	1.20215	0.0353127	1
GO:0016818_hydrolase_activity,_acting_on_acid_anhydrides,_in_phosphorus-containing_anhydrides	680	1.26958	0.0353425	1
GO:0016817_hydrolase_activity,_acting_on_acid_anhydrides	680	1.26958	0.0353425	1
GO:0044440_endosomal_part	336	1.3899	0.0356426	1
GO:0006936_muscle_contraction	189	1.53085	0.0356542	1
GO:0001932_regulation_of_protein_phosphorylation	1117	1.20843	0.0360077	1
GO:0006937_regulation_of_muscle_contraction	107	1.7266	0.0362863	1
GO:0001508_action_potential	73	1.90547	0.0367367	1
GO:0071695_anatomical_structure_maturation	40	2.28491	0.0367542	1
GO:1901185_negative_regulation_of_ERBB_signaling_pathway	40	2.28491	0.0367542	1
GO:0061371_determination_of_heart_left/right_asymmetry	40	2.28491	0.0367542	1
GO:0006835_dicarboxylic_acid_transport	40	2.28491	0.0367542	1
GO:0021987_cerebral_cortex_development	41	2.28491	0.0367542	1
GO:0030900_forebrain_development	125	1.66085	0.0370963	1
GO:0035303_regulation_of_dephosphorylation	143	1.61184	0.0372041	1
GO:0010771_negative_regulation_of_cell_morphogenesis_involved_in_differentiation	64	1.96464	0.0375328	1
GO:0099023_tethering_complex	66	1.96464	0.0375328	1
GO:0007032_endosome_organization	57	2.04082	0.0379422	1
GO:0051270_regulation_of_cellular_component_movement	715	1.25728	0.0383611	1
GO:0009166_nucleotide_catabolic_process	82	1.835	0.0384735	1
GO:0070374_positive_regulation_of_ERK1_and_ERK2_cascade	199	1.50367	0.0386215	1
GO:0016248_channel_inhibitor_activity	33	2.42291	0.0389643	1
GO:1901700_response_to_oxygen-containing_compound	802	1.24208	0.0389644	1
GO:0033218_amide_binding	271	1.42688	0.0395479	1
GO:0030201_heparan_sulfate_proteoglycan_metabolic_process	19	3.00455	0.0396794	1
GO:0060996_dendritic_spine_development	19	3.00455	0.0396794	1
GO:0015800_acidic_amino_acid_transport	19	3.00455	0.0396794	1
GO:0090278_negative_regulation_of_peptide_hormone_secretion	19	3.00455	0.0396794	1
GO:0022842_narrow_pore_channel_activity	19	3.00455	0.0396794	1
GO:0022840_leak_channel_activity	19	3.00455	0.0396794	1
GO:0071709_membrane_assembly	26	2.63533	0.0402786	1
GO:0008378_galactosyltransferase_activity	28	2.63533	0.0402786	1
GO:0042326_negative_regulation_of_phosphorylation	317	1.38723	0.0404457	1
GO:0071242_cellular_response_to_ammonium_ion	44	2.22914	0.0409388	1
GO:0070373_negative_regulation_of_ERK1_and_ERK2_cascade	42	2.22914	0.0409388	1
GO:0034404_nucleobase-containing_small_molecule_biosynthetic_process	109	1.69447	0.0412538	1
GO:0007034_vacuolar_transport	112	1.69447	0.0412538	1
GO:0042562_hormone_binding	82	1.81257	0.0414143	1
GO:0002791_regulation_of_peptide_secretion	310	1.39042	0.0415553	1
GO:0055007_cardiac_muscle_cell_differentiation	49	2.09868	0.0416395	1
GO:1901701_cellular_response_to_oxygen-containing_compound	608	1.274	0.0418408	1
GO:0051093_negative_regulation_of_developmental_process	584	1.27818	0.0422288	1
GO:0072503_cellular_divalent_inorganic_cation_homeostasis	342	1.36883	0.0425605	1
GO:1901184_regulation_of_ERBB_signaling_pathway	74	1.85365	0.0429545	1
GO:0086014_atrial_cardiac_muscle_cell_action_potential	13	3.51204	0.0429597	1
GO:0044458_motile_cilium_assembly	13	3.51204	0.0429597	1
GO:0086026_atrial_cardiac_muscle_cell_to_AV_node_cell_signaling	13	3.51204	0.0429597	1
GO:0097202_activation_of_cysteine-type_endopeptidase_activity	13	3.51204	0.0429597	1
GO:0010592_positive_regulation_of_lamellipodium_assembly	13	3.51204	0.0429597	1
GO:0098632_cell-cell_adhesion_mediator_activity	13	3.51204	0.0429597	1
GO:0072542_protein_phosphatase_activator_activity	13	3.51204	0.0429597	1
GO:0030003_cellular_cation_homeostasis	473	1.30786	0.0436605	1
GO:0007257_activation_of_JUN_kinase_activity	34	2.35167	0.0438396	1
GO:0045669_positive_regulation_of_osteoblast_differentiation	34	2.35167	0.0438396	1
GO:0061462_protein_localization_to_lysosome	34	2.35167	0.0438396	1
GO:0005774_vacuolar_membrane	245	1.4377	0.0442403	1
GO:0006487_protein_N-linked_glycosylation	66	1.90498	0.0442869	1
GO:0032947_protein-containing_complex_scaffold_activity	66	1.90498	0.0442869	1
GO:0032103_positive_regulation_of_response_to_external_stimulus	204	1.48102	0.0442892	1
GO:0072507_divalent_inorganic_cation_homeostasis	353	1.35848	0.0442979	1
GO:0036094_small_molecule_binding	831	1.22802	0.0445091	1
GO:2000181_negative_regulation_of_blood_vessel_morphogenesis	84	1.79065	0.0445095	1
GO:0043086_negative_regulation_of_catalytic_activity	503	1.29574	0.0446605	1
GO:0051588_regulation_of_neurotransmitter_transport	59	1.97029	0.0452851	1
GO:0043550_regulation_of_lipid_kinase_activity	43	2.17589	0.0454279	1
GO:0050772_positive_regulation_of_axonogenesis	42	2.17589	0.0454279	1
GO:0001933_negative_regulation_of_protein_phosphorylation	290	1.3925	0.0455055	1
GO:0008375_acetylglucosaminyltransferase_activity	50	2.05662	0.0457608	1
GO:0002686_negative_regulation_of_leukocyte_migration	28	2.53751	0.0459943	1
GO:0048066_developmental_pigmentation	27	2.53751	0.0459943	1
GO:0016328_lateral_plasma_membrane	27	2.53751	0.0459943	1
GO:0005343_organic_acid:sodium_symporter_activity	27	2.53751	0.0459943	1
GO:2000060_positive_regulation_of_ubiquitin-dependent_protein_catabolic_process	75	1.82889	0.0463223	1
GO:0010506_regulation_of_autophagy	224	1.45081	0.0463263	1
GO:0120033_negative_regulation_of_plasma_membrane_bounded_cell_projection_assembly	22	2.85405	0.0464187	1
GO:2000272_negative_regulation_of_signaling_receptor_activity	20	2.85405	0.0464187	1
GO:0032509_endosome_transport_via_multivesicular_body_sorting_pathway	20	2.85405	0.0464187	1
GO:0060999_positive_regulation_of_dendritic_spine_development	22	2.85405	0.0464187	1
GO:0030016_myofibril	138	1.58665	0.0465505	1
GO:0098858_actin-based_cell_projection	111	1.6635	0.0466903	1
GO:0030133_transport_vesicle	257	1.42029	0.0467987	1
GO:0051301_cell_division	119	1.63399	0.0468347	1
GO:0032956_regulation_of_actin_cytoskeleton_organization	262	1.40982	0.0474408	1
GO:0072330_monocarboxylic_acid_biosynthetic_process	165	1.52587	0.047444	1
GO:0033138_positive_regulation_of_peptidyl-serine_phosphorylation	84	1.76925	0.0477624	1
GO:0090101_negative_regulation_of_transmembrane_receptor_protein_serine/threonine_kinase_signaling_pathway	85	1.76925	0.0477624	1
GO:0006875_cellular_metal_ion_homeostasis	416	1.32107	0.0479332	1
GO:0043292_contractile_fiber	148	1.55664	0.0486619	1
GO:0015893_drug_transport	93	1.72116	0.0487275	1
GO:0015291_secondary_active_transmembrane_transporter_activity	177	1.50418	0.0489967	1
GO:0042059_negative_regulation_of_epidermal_growth_factor_receptor_signaling_pathway	35	2.28422	0.0490909	1
GO:0051058_negative_regulation_of_small_GTPase_mediated_signal_transduction	35	2.28422	0.0490909	1
GO:0051489_regulation_of_filopodium_assembly	36	2.28422	0.0490909	1
GO:0032870_cellular_response_to_hormone_stimulus	367	1.34112	0.0491256	1
GO:0061337_cardiac_conduction	60	1.93683	0.0492936	1
GO:0007193_adenylate_cyclase-inhibiting_G-protein_coupled_receptor_signaling_pathway	61	1.93683	0.0492936	1
GO:0045596_negative_regulation_of_cell_differentiation	426	1.31379	0.0493993	1
GO:0048589_developmental_growth	120	1.62029	0.0496215	1
GO:0008289_lipid_binding	498	1.28784	0.050089	1
GO:0048278_vesicle_docking	44	2.12524	0.0502277	1
GO:0035306_positive_regulation_of_dephosphorylation	43	2.12524	0.0502277	1
GO:0060761_negative_regulation_of_response_to_cytokine_stimulus	44	2.12524	0.0502277	1
GO:0090087_regulation_of_peptide_transport	467	1.29672	0.0505391	1
GO:0044089_positive_regulation_of_cellular_component_biogenesis	404	1.3186	0.0509543	1
GO:1901292_nucleoside_phosphate_catabolic_process	86	1.74835	0.0511759	1
GO:0046823_negative_regulation_of_nucleocytoplasmic_transport	14	3.26106	0.0518197	1
GO:0045777_positive_regulation_of_blood_pressure	14	3.26106	0.0518197	1
GO:0015012_heparan_sulfate_proteoglycan_biosynthetic_process	14	3.26106	0.0518197	1
GO:0014912_negative_regulation_of_smooth_muscle_cell_migration	14	3.26106	0.0518197	1
GO:1903543_positive_regulation_of_exosomal_secretion	14	3.26106	0.0518197	1
GO:1904706_negative_regulation_of_vascular_smooth_muscle_cell_proliferation	15	3.26106	0.0518197	1
GO:0086066_atrial_cardiac_muscle_cell_to_AV_node_cell_communication	14	3.26106	0.0518197	1
GO:0097366_response_to_bronchodilator	14	3.26106	0.0518197	1
GO:0048531_beta-1,3-galactosyltransferase_activity	15	3.26106	0.0518197	1
GO:0042058_regulation_of_epidermal_growth_factor_receptor_signaling_pathway	68	1.84864	0.0518298	1
GO:0032535_regulation_of_cellular_component_size	245	1.41377	0.0519444	1
GO:1901343_negative_regulation_of_vasculature_development	95	1.70277	0.0520086	1
GO:0008585_female_gonad_development	29	2.44689	0.0521883	1
GO:0032418_lysosome_localization	29	2.44689	0.0521883	1
GO:0071985_multivesicular_body_sorting_pathway	28	2.44689	0.0521883	1
GO:0050690_regulation_of_defense_response_to_virus_by_virus	28	2.44689	0.0521883	1
GO:0018146_keratan_sulfate_biosynthetic_process	28	2.44689	0.0521883	1
GO:0031111_negative_regulation_of_microtubule_polymerization_or_depolymerization	28	2.44689	0.0521883	1
GO:0036452_ESCRT_complex	28	2.44689	0.0521883	1
GO:0051048_negative_regulation_of_secretion	131	1.58374	0.0522372	1
GO:0040007_growth	121	1.60683	0.0525231	1
GO:0090287_regulation_of_cellular_response_to_growth_factor_stimulus	188	1.47679	0.0527259	1
GO:0030334_regulation_of_cell_migration	605	1.25617	0.0528961	1
GO:0007143_female_meiotic_nuclear_division	10	4.27916	0.0529372	1
GO:0001934_positive_regulation_of_protein_phosphorylation	798	1.22033	0.0536133	1
GO:0038179_neurotrophin_signaling_pathway	21	2.71814	0.0537955	1
GO:0031396_regulation_of_protein_ubiquitination	154	1.53561	0.0538859	1
GO:0010035_response_to_inorganic_substance	256	1.39766	0.0546501	1
GO:1900006_positive_regulation_of_dendrite_development	38	2.22084	0.0547243	1
GO:0007215_glutamate_receptor_signaling_pathway	37	2.22084	0.0547243	1
GO:0046928_regulation_of_neurotransmitter_secretion	36	2.22084	0.0547243	1
GO:0016358_dendrite_development	52	1.97736	0.0547965	1
GO:0048640_negative_regulation_of_developmental_growth	52	1.97736	0.0547965	1
GO:2001023_regulation_of_response_to_drug	53	1.97736	0.0547965	1
GO:0070925_organelle_assembly	624	1.24864	0.054823	1
GO:0035050_embryonic_heart_tube_development	44	2.07685	0.0553433	1
GO:0007281_germ_cell_development	98	1.68476	0.0554387	1
GO:0030017_sarcomere	122	1.59358	0.0555413	1
GO:0048609_multicellular_organismal_reproductive_process	290	1.37942	0.0556938	1
GO:0008283_cell_proliferation	418	1.30477	0.0557079	1
GO:0042493_response_to_drug	421	1.30477	0.0557079	1
GO:0042802_identical_protein_binding	1454	1.1619	0.05578	1
GO:0031399_regulation_of_protein_modification_process	1403	1.1645	0.0561727	1
GO:0006873_cellular_ion_homeostasis	482	1.28247	0.0563384	1
GO:0005088_Ras_guanyl-nucleotide_exchange_factor_activity	231	1.41837	0.0568995	1
GO:0090092_regulation_of_transmembrane_receptor_protein_serine/threonine_kinase_signaling_pathway	170	1.48947	0.0574092	1
GO:0090630_activation_of_GTPase_activity	84	1.75833	0.057502	1
GO:0071772_response_to_BMP	78	1.75833	0.057502	1
GO:0071773_cellular_response_to_BMP_stimulus	78	1.75833	0.057502	1
GO:0098876_vesicle-mediated_transport_to_the_plasma_membrane	62	1.87301	0.0580051	1
GO:0051241_negative_regulation_of_multicellular_organismal_process	734	1.22485	0.0582332	1
GO:0043436_oxoacid_metabolic_process	802	1.21395	0.058368	1
GO:0099512_supramolecular_fiber	509	1.26951	0.0586375	1
GO:0001959_regulation_of_cytokine-mediated_signaling_pathway	127	1.58055	0.0586779	1
GO:0046545_development_of_primary_female_sexual_characteristics	30	2.36249	0.0588656	1
GO:0046580_negative_regulation_of_Ras_protein_signal_transduction	29	2.36249	0.0588656	1
GO:0036465_synaptic_vesicle_recycling	29	2.36249	0.0588656	1
GO:0006636_unsaturated_fatty_acid_biosynthetic_process	29	2.36249	0.0588656	1
GO:0060078_regulation_of_postsynaptic_membrane_potential	29	2.36249	0.0588656	1
GO:0051604_protein_maturation	179	1.47029	0.0588825	1
GO:0016788_hydrolase_activity,_acting_on_ester_bonds	624	1.24241	0.0589108	1
GO:0051051_negative_regulation_of_transport	318	1.34563	0.0589695	1
GO:1902532_negative_regulation_of_intracellular_signal_transduction	381	1.31419	0.0594136	1
GO:0045747_positive_regulation_of_Notch_signaling_pathway	37	2.16066	0.060744	1
GO:0099175_regulation_of_postsynapse_organization	38	2.16066	0.060744	1
GO:0051055_negative_regulation_of_lipid_biosynthetic_process	37	2.16066	0.060744	1
GO:0009896_positive_regulation_of_catabolic_process	321	1.34131	0.0609643	1
GO:0098805_whole_membrane	1165	1.17571	0.0610423	1
GO:0051480_regulation_of_cytosolic_calcium_ion_concentration	234	1.4058	0.0615789	1
GO:1900181_negative_regulation_of_protein_localization_to_nucleus	15	3.04354	0.0615952	1
GO:0010714_positive_regulation_of_collagen_metabolic_process	15	3.04354	0.0615952	1
GO:0009312_oligosaccharide_biosynthetic_process	15	3.04354	0.0615952	1
GO:0032967_positive_regulation_of_collagen_biosynthetic_process	15	3.04354	0.0615952	1
GO:0048011_neurotrophin_TRK_receptor_signaling_pathway	15	3.04354	0.0615952	1
GO:1902188_positive_regulation_of_viral_release_from_host_cell	15	3.04354	0.0615952	1
GO:0050927_positive_regulation_of_positive_chemotaxis	15	3.04354	0.0615952	1
GO:1903541_regulation_of_exosomal_secretion	15	3.04354	0.0615952	1
GO:0007216_G-protein_coupled_glutamate_receptor_signaling_pathway	15	3.04354	0.0615952	1
GO:0050651_dermatan_sulfate_proteoglycan_biosynthetic_process	15	3.04354	0.0615952	1
GO:0031011_Ino80_complex	15	3.04354	0.0615952	1
GO:0033202_DNA_helicase_complex	15	3.04354	0.0615952	1
GO:0030676_Rac_guanyl-nucleotide_exchange_factor_activity	15	3.04354	0.0615952	1
GO:0030296_protein_tyrosine_kinase_activator_activity	16	3.04354	0.0615952	1
GO:0035255_ionotropic_glutamate_receptor_binding	15	3.04354	0.0615952	1
GO:0031489_myosin_V_binding	15	3.04354	0.0615952	1
GO:1901800_positive_regulation_of_proteasomal_protein_catabolic_process	81	1.73599	0.061597	1
GO:0043954_cellular_component_maintenance	23	2.5945	0.0618116	1
GO:0071241_cellular_response_to_inorganic_substance	125	1.56773	0.0619345	1
GO:0022804_active_transmembrane_transporter_activity	280	1.36429	0.0620127	1
GO:0042592_homeostatic_process	1058	1.18319	0.0621307	1
GO:0071229_cellular_response_to_acid_chemical	107	1.61781	0.0627426	1
GO:0006493_protein_O-linked_glycosylation	101	1.64987	0.0627546	1
GO:0042277_peptide_binding	235	1.39959	0.0640182	1
GO:0010033_response_to_organic_substance	1950	1.13445	0.0647	1
GO:0004860_protein_kinase_inhibitor_activity	54	1.904	0.0649163	1
GO:0051247_positive_regulation_of_protein_metabolic_process	1331	1.16076	0.0654543	1
GO:1903320_regulation_of_protein_modification_by_small_protein_conjugation_or_removal	177	1.46329	0.0657924	1
GO:0010770_positive_regulation_of_cell_morphogenesis_involved_in_differentiation	81	1.71421	0.0658804	1
GO:2000249_regulation_of_actin_cytoskeleton_reorganization	30	2.28352	0.0660284	1
GO:2000242_negative_regulation_of_reproductive_process	30	2.28352	0.0660284	1
GO:0048662_negative_regulation_of_smooth_muscle_cell_proliferation	31	2.28352	0.0660284	1
GO:0016790_thiolester_hydrolase_activity	30	2.28352	0.0660284	1
GO:0050801_ion_homeostasis	571	1.24515	0.0661378	1
GO:1903364_positive_regulation_of_cellular_protein_catabolic_process	110	1.60262	0.0664514	1
GO:0005123_death_receptor_binding	10	3.80317	0.0664714	1
GO:0046578_regulation_of_Ras_protein_signal_transduction	99	1.63295	0.0666444	1
GO:0044325_ion_channel_binding	99	1.63295	0.0666444	1
GO:0044743_protein_transmembrane_import_into_intracellular_organelle	39	2.10363	0.0671531	1
GO:0042306_regulation_of_protein_import_into_nucleus	38	2.10363	0.0671531	1
GO:0007422_peripheral_nervous_system_development	39	2.10363	0.0671531	1
GO:0006040_amino_sugar_metabolic_process	38	2.10363	0.0671531	1
GO:0019208_phosphatase_regulator_activity	64	1.81347	0.0676645	1
GO:0055002_striated_muscle_cell_development	72	1.74567	0.0693905	1
GO:0048878_chemical_homeostasis	774	1.20545	0.0701106	1
GO:0099081_supramolecular_polymer	516	1.25177	0.0701842	1
GO:0016525_negative_regulation_of_angiogenesis	82	1.69296	0.0703539	1
GO:0022617_extracellular_matrix_disassembly	58	1.86913	0.0703902	1
GO:0071870_cellular_response_to_catecholamine_stimulus	24	2.4816	0.0704638	1
GO:1904646_cellular_response_to_amyloid-beta	24	2.4816	0.0704638	1
GO:0071867_response_to_monoamine	24	2.4816	0.0704638	1
GO:0071868_cellular_response_to_monoamine_stimulus	24	2.4816	0.0704638	1
GO:0071869_response_to_catecholamine	24	2.4816	0.0704638	1
GO:0032801_receptor_catabolic_process	24	2.4816	0.0704638	1
GO:0010959_regulation_of_metal_ion_transport	264	1.35972	0.0706123	1
GO:0055080_cation_homeostasis	511	1.25377	0.0706495	1
GO:0048738_cardiac_muscle_tissue_development	90	1.65083	0.0707417	1
GO:0015294_solute:cation_symporter_activity	90	1.65083	0.0707417	1
GO:0099080_supramolecular_complex	517	1.24927	0.0719588	1
GO:0050926_regulation_of_positive_chemotaxis	16	2.85305	0.0722686	1
GO:0050655_dermatan_sulfate_proteoglycan_metabolic_process	16	2.85305	0.0722686	1
GO:0030011_maintenance_of_cell_polarity	16	2.85305	0.0722686	1
GO:0070300_phosphatidic_acid_binding	16	2.85305	0.0722686	1
GO:0019206_nucleoside_kinase_activity	16	2.85305	0.0722686	1
GO:0016477_cell_migration	633	1.22522	0.0731554	1
GO:1903531_negative_regulation_of_secretion_by_cell	118	1.55013	0.0734631	1
GO:0030027_lamellipodium	120	1.55013	0.0734631	1
GO:0007631_feeding_behavior	31	2.20974	0.0736767	1
GO:0021675_nerve_development	32	2.20974	0.0736767	1
GO:0030514_negative_regulation_of_BMP_signaling_pathway	32	2.20974	0.0736767	1
GO:0043204_perikaryon	31	2.20974	0.0736767	1
GO:0031952_regulation_of_protein_autophosphorylation	39	2.04961	0.0739528	1
GO:0043502_regulation_of_muscle_adaptation	39	2.04961	0.0739528	1
GO:0048511_rhythmic_process	109	1.57306	0.0743017	1
GO:0005764_lysosome	473	1.25988	0.0743298	1
GO:0030198_extracellular_matrix_organization	248	1.3659	0.0749675	1
GO:0015293_symporter_activity	91	1.63261	0.0751687	1
GO:0055065_metal_ion_homeostasis	452	1.26482	0.0752014	1
GO:0030510_regulation_of_BMP_signaling_pathway	57	1.83572	0.0761425	1
GO:0048469_cell_maturation	56	1.83572	0.0761425	1
GO:0000323_lytic_vacuole	474	1.25711	0.0762795	1
GO:0005770_late_endosome	171	1.44689	0.0768578	1
GO:0098552_side_of_membrane	382	1.28641	0.077708	1
GO:0070201_regulation_of_establishment_of_protein_localization	483	1.25217	0.0777501	1
GO:0034332_adherens_junction_organization	65	1.7575	0.0782899	1
GO:0004722_protein_serine/threonine_phosphatase_activity	66	1.7575	0.0782899	1
GO:0071248_cellular_response_to_metal_ion	111	1.55868	0.0784457	1
GO:0044449_contractile_fiber_part	138	1.49137	0.0785356	1
GO:0010008_endosome_membrane	290	1.33022	0.0787139	1
GO:0050714_positive_regulation_of_protein_secretion	160	1.45681	0.0787185	1
GO:0008374_O-acyltransferase_activity	48	1.90351	0.0790304	1
GO:0006942_regulation_of_striated_muscle_contraction	75	1.69833	0.0794468	1
GO:0010923_negative_regulation_of_phosphatase_activity	74	1.69833	0.0794468	1
GO:0070252_actin-mediated_cell_contraction	74	1.69833	0.0794468	1
GO:0044433_cytoplasmic_vesicle_part	1168	1.15964	0.0794823	1
GO:0086019_cell-cell_signaling_involved_in_cardiac_conduction	24	2.37809	0.0797451	1
GO:0035336_long-chain_fatty-acyl-CoA_metabolic_process	24	2.37809	0.0797451	1
GO:1901381_positive_regulation_of_potassium_ion_transmembrane_transport	24	2.37809	0.0797451	1
GO:0098693_regulation_of_synaptic_vesicle_cycle	24	2.37809	0.0797451	1
GO:0034383_low-density_lipoprotein_particle_clearance	24	2.37809	0.0797451	1
GO:0010922_positive_regulation_of_phosphatase_activity	24	2.37809	0.0797451	1
GO:0010719_negative_regulation_of_epithelial_to_mesenchymal_transition	24	2.37809	0.0797451	1
GO:1901071_glucosamine-containing_compound_metabolic_process	24	2.37809	0.0797451	1
GO:0001678_cellular_glucose_homeostasis	40	1.99829	0.0811428	1
GO:0003143_embryonic_heart_tube_morphogenesis	40	1.99829	0.0811428	1
GO:0005326_neurotransmitter_transporter_activity	40	1.99829	0.0811428	1
GO:0090066_regulation_of_anatomical_structure_size	319	1.30855	0.0812639	1
GO:0071705_nitrogen_compound_transport	1152	1.15964	0.0812784	1
GO:0030878_thyroid_gland_development	10	3.4229	0.0814039	1
GO:0030042_actin_filament_depolymerization	10	3.4229	0.0814039	1
GO:0021884_forebrain_neuron_development	10	3.4229	0.0814039	1
GO:0007205_protein_kinase_C-activating_G-protein_coupled_receptor_signaling_pathway	10	3.4229	0.0814039	1
GO:2000380_regulation_of_mesoderm_development	10	3.4229	0.0814039	1
GO:0034331_cell_junction_maintenance	11	3.4229	0.0814039	1
GO:0019511_peptidyl-proline_hydroxylation	10	3.4229	0.0814039	1
GO:0008356_asymmetric_cell_division	10	3.4229	0.0814039	1
GO:0032351_negative_regulation_of_hormone_metabolic_process	10	3.4229	0.0814039	1
GO:0046835_carbohydrate_phosphorylation	10	3.4229	0.0814039	1
GO:0099590_neurotransmitter_receptor_internalization	10	3.4229	0.0814039	1
GO:1904668_positive_regulation_of_ubiquitin_protein_ligase_activity	10	3.4229	0.0814039	1
GO:0032802_low-density_lipoprotein_particle_receptor_catabolic_process	10	3.4229	0.0814039	1
GO:0031645_negative_regulation_of_neurological_system_process	10	3.4229	0.0814039	1
GO:0086067_AV_node_cell_to_bundle_of_His_cell_communication	10	3.4229	0.0814039	1
GO:0038180_nerve_growth_factor_signaling_pathway	10	3.4229	0.0814039	1
GO:0001977_renal_system_process_involved_in_regulation_of_blood_volume	10	3.4229	0.0814039	1
GO:1904779_regulation_of_protein_localization_to_centrosome	10	3.4229	0.0814039	1
GO:0044406_adhesion_of_symbiont_to_host	10	3.4229	0.0814039	1
GO:0030681_multimeric_ribonuclease_P_complex	10	3.4229	0.0814039	1
GO:0035615_clathrin_adaptor_activity	10	3.4229	0.0814039	1
GO:0004954_prostanoid_receptor_activity	10	3.4229	0.0814039	1
GO:0004861_cyclin-dependent_protein_serine/threonine_kinase_inhibitor_activity	10	3.4229	0.0814039	1
GO:0046624_sphingolipid_transporter_activity	10	3.4229	0.0814039	1
GO:0042043_neurexin_family_protein_binding	10	3.4229	0.0814039	1
GO:0046703_natural_killer_cell_lectin-like_receptor_binding	10	3.4229	0.0814039	1
GO:0022848_acetylcholine-gated_cation-selective_channel_activity	10	3.4229	0.0814039	1
GO:0098748_endocytic_adaptor_activity	10	3.4229	0.0814039	1
GO:0050905_neuromuscular_process	33	2.14065	0.0818079	1
GO:0086002_cardiac_muscle_cell_action_potential_involved_in_contraction	32	2.14065	0.0818079	1
GO:0032355_response_to_estradiol	32	2.14065	0.0818079	1
GO:0032024_positive_regulation_of_insulin_secretion	33	2.14065	0.0818079	1
GO:0000271_polysaccharide_biosynthetic_process	32	2.14065	0.0818079	1
GO:0033692_cellular_polysaccharide_biosynthetic_process	32	2.14065	0.0818079	1
GO:0043195_terminal_bouton	32	2.14065	0.0818079	1
GO:0031305_integral_component_of_mitochondrial_inner_membrane	34	2.14065	0.0818079	1
GO:0009725_response_to_hormone	445	1.25859	0.0818617	1
GO:0034976_response_to_endoplasmic_reticulum_stress	219	1.37719	0.0819689	1
GO:0061387_regulation_of_extent_of_cell_growth	57	1.80346	0.0821741	1
GO:0019210_kinase_inhibitor_activity	57	1.80346	0.0821741	1
GO:0003006_developmental_process_involved_in_reproduction	244	1.35763	0.0830153	1
GO:0007389_pattern_specification_process	198	1.3936	0.0836405	1
GO:0042267_natural_killer_cell_mediated_cytotoxicity	19	2.68523	0.083814	1
GO:0007263_nitric_oxide_mediated_signal_transduction	17	2.68523	0.083814	1
GO:1902475_L-alpha-amino_acid_transmembrane_transport	17	2.68523	0.083814	1
GO:0033273_response_to_vitamin	17	2.68523	0.083814	1
GO:0032965_regulation_of_collagen_biosynthetic_process	17	2.68523	0.083814	1
GO:1901018_positive_regulation_of_potassium_ion_transmembrane_transporter_activity	17	2.68523	0.083814	1
GO:0046189_phenol-containing_compound_biosynthetic_process	17	2.68523	0.083814	1
GO:0030150_protein_import_into_mitochondrial_matrix	18	2.68523	0.083814	1
GO:1990126_retrograde_transport,_endosome_to_plasma_membrane	18	2.68523	0.083814	1
GO:0050775_positive_regulation_of_dendrite_morphogenesis	18	2.68523	0.083814	1
GO:0051905_establishment_of_pigment_granule_localization	17	2.68523	0.083814	1
GO:0032107_regulation_of_response_to_nutrient_levels	17	2.68523	0.083814	1
GO:0032104_regulation_of_response_to_extracellular_stimulus	17	2.68523	0.083814	1
GO:1903859_regulation_of_dendrite_extension	17	2.68523	0.083814	1
GO:0045010_actin_nucleation	19	2.68523	0.083814	1
GO:1903020_positive_regulation_of_glycoprotein_metabolic_process	17	2.68523	0.083814	1
GO:0048008_platelet-derived_growth_factor_receptor_signaling_pathway	17	2.68523	0.083814	1
GO:0032401_establishment_of_melanosome_localization	17	2.68523	0.083814	1
GO:0007026_negative_regulation_of_microtubule_depolymerization	17	2.68523	0.083814	1
GO:0006044_N-acetylglucosamine_metabolic_process	17	2.68523	0.083814	1
GO:0021955_central_nervous_system_neuron_axonogenesis	17	2.68523	0.083814	1
GO:0034706_sodium_channel_complex	17	2.68523	0.083814	1
GO:0047617_acyl-CoA_hydrolase_activity	17	2.68523	0.083814	1
GO:0071889_14-3-3_protein_binding	17	2.68523	0.083814	1
GO:0035591_signaling_adaptor_activity	67	1.73079	0.0839682	1
GO:0032970_regulation_of_actin_filament-based_process	298	1.31494	0.0839931	1
GO:0032504_multicellular_organism_reproduction	302	1.32079	0.0840068	1
GO:0005796_Golgi_lumen	100	1.59735	0.084548	1
GO:0032787_monocarboxylic_acid_metabolic_process	378	1.27599	0.0845928	1
GO:0032553_ribonucleotide_binding	452	1.25044	0.0856374	1
GO:0019637_organophosphate_metabolic_process	785	1.18925	0.0856427	1
GO:0071363_cellular_response_to_growth_factor_stimulus	347	1.28702	0.0856469	1
GO:0046434_organophosphate_catabolic_process	122	1.51149	0.0856912	1
GO:0005976_polysaccharide_metabolic_process	49	1.86442	0.0857659	1
GO:0030672_synaptic_vesicle_membrane	50	1.86442	0.0857659	1
GO:0099501_exocytic_vesicle_membrane	50	1.86442	0.0857659	1
GO:0044437_vacuolar_part	396	1.26936	0.0865335	1
GO:0007507_heart_development	268	1.32879	0.0866793	1
GO:0050708_regulation_of_protein_secretion	292	1.31613	0.0867422	1
GO:0016241_regulation_of_macroautophagy	113	1.53071	0.0871763	1
GO:0098771_inorganic_ion_homeostasis	520	1.23119	0.0880551	1
GO:0022406_membrane_docking	151	1.44825	0.0881448	1
GO:0051223_regulation_of_protein_transport	447	1.24982	0.088459	1
GO:0030100_regulation_of_endocytosis	182	1.4056	0.0885426	1
GO:0090329_regulation_of_DNA-dependent_DNA_replication	41	1.94949	0.0887214	1
GO:1904589_regulation_of_protein_import	41	1.94949	0.0887214	1
GO:0005080_protein_kinase_C_binding	41	1.94949	0.0887214	1
GO:0015459_potassium_channel_regulator_activity	43	1.94949	0.0887214	1
GO:0032270_positive_regulation_of_cellular_protein_metabolic_process	1253	1.14768	0.0888184	1
GO:0008104_protein_localization	1465	1.13671	0.0893419	1
GO:0016051_carbohydrate_biosynthetic_process	95	1.58028	0.0895019	1
GO:0006814_sodium_ion_transport	94	1.58028	0.0895019	1
GO:0044331_cell-cell_adhesion_mediated_by_cadherin	25	2.28283	0.0896442	1
GO:0031365_N-terminal_protein_amino_acid_modification	25	2.28283	0.0896442	1
GO:1904645_response_to_amyloid-beta	26	2.28283	0.0896442	1
GO:0010591_regulation_of_lamellipodium_assembly	25	2.28283	0.0896442	1
GO:0005942_phosphatidylinositol_3-kinase_complex	27	2.28283	0.0896442	1
GO:0003785_actin_monomer_binding	25	2.28283	0.0896442	1
GO:0070325_lipoprotein_particle_receptor_binding	25	2.28283	0.0896442	1
GO:0032813_tumor_necrosis_factor_receptor_superfamily_binding	26	2.28283	0.0896442	1
GO:0017076_purine_nucleotide_binding	454	1.24477	0.0900803	1
GO:0030029_actin_filament-based_process	415	1.25718	0.0902447	1
GO:0006082_organic_acid_metabolic_process	824	1.17999	0.0902782	1
GO:0006898_receptor-mediated_endocytosis	142	1.45943	0.0903196	1
GO:0035725_sodium_ion_transmembrane_transport	76	1.65348	0.090368	1
GO:0086003_cardiac_muscle_cell_contraction	33	2.07569	0.0904171	1
GO:0042339_keratan_sulfate_metabolic_process	33	2.07569	0.0904171	1
GO:0046620_regulation_of_organ_growth	33	2.07569	0.0904171	1
GO:0031304_intrinsic_component_of_mitochondrial_inner_membrane	35	2.07569	0.0904171	1
GO:0007167_enzyme_linked_receptor_protein_signaling_pathway	580	1.21406	0.0914914	1
GO:1901265_nucleoside_phosphate_binding	582	1.21406	0.0914914	1
GO:0000166_nucleotide_binding	582	1.21406	0.0914914	1
GO:0016197_endosomal_transport	185	1.39773	0.0921678	1
GO:0051897_positive_regulation_of_protein_kinase_B_signaling	132	1.47216	0.0924566	1
GO:0060759_regulation_of_response_to_cytokine_stimulus	137	1.47216	0.0924566	1
GO:0031623_receptor_internalization	50	1.8271	0.0928261	1
GO:0033135_regulation_of_peptidyl-serine_phosphorylation	105	1.53831	0.093317	1
GO:0017137_Rab_GTPase_binding	167	1.42035	0.0936096	1
GO:0060090_molecular_adaptor_activity	145	1.44909	0.094487	1
GO:0007033_vacuole_organization	99	1.56357	0.0946325	1
GO:0030175_filopodium	60	1.74216	0.0950751	1
GO:0016050_vesicle_organization	256	1.32721	0.0955591	1
GO:0014742_positive_regulation_of_muscle_hypertrophy	18	2.53584	0.0961984	1
GO:0099565_chemical_synaptic_transmission,_postsynaptic	18	2.53584	0.0961984	1
GO:0017145_stem_cell_division	18	2.53584	0.0961984	1
GO:1904666_regulation_of_ubiquitin_protein_ligase_activity	18	2.53584	0.0961984	1
GO:0040014_regulation_of_multicellular_organism_growth	18	2.53584	0.0961984	1
GO:0032692_negative_regulation_of_interleukin-1_production	18	2.53584	0.0961984	1
GO:0010613_positive_regulation_of_cardiac_muscle_hypertrophy	18	2.53584	0.0961984	1
GO:0043198_dendritic_shaft	18	2.53584	0.0961984	1
GO:0007080_mitotic_metaphase_plate_congression	43	1.90303	0.0966852	1
GO:0009311_oligosaccharide_metabolic_process	42	1.90303	0.0966852	1
GO:0097722_sperm_motility	42	1.90303	0.0966852	1
GO:0097435_supramolecular_fiber_organization	339	1.27961	0.0969102	1
GO:0006123_mitochondrial_electron_transport,_cytochrome_c_to_oxygen	13	3.11161	0.0976295	1
GO:2001224_positive_regulation_of_neuron_migration	12	3.11161	0.0976295	1
GO:0006012_galactose_metabolic_process	11	3.11161	0.0976295	1
GO:0010447_response_to_acidic_pH	12	3.11161	0.0976295	1
GO:0009437_carnitine_metabolic_process	11	3.11161	0.0976295	1
GO:2000047_regulation_of_cell-cell_adhesion_mediated_by_cadherin	11	3.11161	0.0976295	1
GO:0043476_pigment_accumulation	11	3.11161	0.0976295	1
GO:0032309_icosanoid_secretion	11	3.11161	0.0976295	1
GO:0060259_regulation_of_feeding_behavior	11	3.11161	0.0976295	1
GO:0007141_male_meiosis_I	11	3.11161	0.0976295	1
GO:0043482_cellular_pigment_accumulation	11	3.11161	0.0976295	1
GO:0055057_neuroblast_division	11	3.11161	0.0976295	1
GO:0019646_aerobic_electron_transport_chain	13	3.11161	0.0976295	1
GO:0001913_T_cell_mediated_cytotoxicity	11	3.11161	0.0976295	1
GO:0032799_low-density_lipoprotein_receptor_particle_metabolic_process	11	3.11161	0.0976295	1
GO:0043097_pyrimidine_nucleoside_salvage	11	3.11161	0.0976295	1
GO:0032225_regulation_of_synaptic_transmission,_dopaminergic	11	3.11161	0.0976295	1
GO:0036445_neuronal_stem_cell_division	11	3.11161	0.0976295	1
GO:0014821_phasic_smooth_muscle_contraction	12	3.11161	0.0976295	1
GO:0031126_snoRNA_3'-end_processing	12	3.11161	0.0976295	1
GO:0015368_calcium:cation_antiporter_activity	11	3.11161	0.0976295	1
GO:0004596_peptide_alpha-N-acetyltransferase_activity	11	3.11161	0.0976295	1
GO:0016783_sulfurtransferase_activity	11	3.11161	0.0976295	1
GO:0031545_peptidyl-proline_4-dioxygenase_activity	11	3.11161	0.0976295	1
GO:0051098_regulation_of_binding	263	1.31515	0.0987594	1
GO:0046717_acid_secretion	34	2.01456	0.099497	1
GO:0046660_female_sex_differentiation	35	2.01456	0.099497	1
GO:0055086_nucleobase-containing_small_molecule_metabolic_process	520	1.22035	0.0998208	1
GO:0002495_antigen_processing_and_presentation_of_peptide_antigen_via_MHC_class_II	98	1.54721	0.09994	1
GO:0002504_antigen_processing_and_presentation_of_peptide_or_polysaccharide_antigen_via_MHC_class_II	98	1.54721	0.09994	1
GO:0042759_long-chain_fatty_acid_biosynthetic_process	26	2.19497	0.100146	1
GO:0032420_stereocilium	26	2.19497	0.100146	1
GO:0045778_positive_regulation_of_ossification	51	1.79121	0.100209	1
GO:0010827_regulation_of_glucose_transmembrane_transport	51	1.79121	0.100209	1
GO:1903779_regulation_of_cardiac_conduction	52	1.79121	0.100209	1
GO:0031300_intrinsic_component_of_organelle_membrane	157	1.41965	0.100376	1
GO:0005765_lysosomal_membrane	197	1.3699	0.100458	1
GO:0070848_response_to_growth_factor	364	1.26156	0.100867	1
GO:1901698_response_to_nitrogen_compound	602	1.20244	0.100975	1
GO:0042127_regulation_of_cell_proliferation	1072	1.1505	0.101247	1
GO:0031331_positive_regulation_of_cellular_catabolic_process	276	1.30406	0.101825	1
GO:0015370_solute:sodium_symporter_activity	60	1.71305	0.101942	1
GO:0044092_negative_regulation_of_molecular_function	748	1.17949	0.10224	1
GO:0003231_cardiac_ventricle_development	69	1.65531	0.102467	1
GO:0071897_DNA_biosynthetic_process	70	1.65531	0.102467	1
GO:0008406_gonad_development	72	1.65531	0.102467	1
GO:0035690_cellular_response_to_drug	178	1.38789	0.102761	1
GO:1901699_cellular_response_to_nitrogen_compound	413	1.24403	0.103441	1
GO:0050796_regulation_of_insulin_secretion	109	1.50914	0.103497	1
GO:0005773_vacuole	551	1.20951	0.103822	1
GO:0061458_reproductive_system_development	129	1.46285	0.103919	1
GO:0048608_reproductive_structure_development	129	1.46285	0.103919	1
GO:0030666_endocytic_vesicle_membrane	128	1.46285	0.103919	1
GO:0098852_lytic_vacuole_membrane	198	1.36273	0.104283	1
GO:0051057_positive_regulation_of_small_GTPase_mediated_signal_transduction	44	1.85853	0.105029	1
GO:0042446_hormone_biosynthetic_process	45	1.85853	0.105029	1
GO:0005912_adherens_junction	223	1.33352	0.10537	1
GO:0033500_carbohydrate_homeostasis	98	1.53119	0.105424	1
GO:0051222_positive_regulation_of_protein_transport	258	1.31129	0.105426	1
GO:0051896_regulation_of_protein_kinase_B_signaling	164	1.39417	0.105894	1
GO:0043409_negative_regulation_of_MAPK_cascade	117	1.47765	0.106422	1
GO:0042886_amide_transport	987	1.15369	0.106916	1
GO:0010977_negative_regulation_of_neuron_projection_development	89	1.55778	0.107088	1
GO:1903902_positive_regulation_of_viral_life_cycle	52	1.75668	0.107911	1
GO:0019888_protein_phosphatase_regulator_activity	53	1.75668	0.107911	1
GO:0009117_nucleotide_metabolic_process	429	1.23566	0.107926	1
GO:0044421_extracellular_region_part	1198	1.13867	0.108587	1
GO:0016053_organic_acid_biosynthetic_process	268	1.30002	0.108632	1
GO:0046394_carboxylic_acid_biosynthetic_process	268	1.30002	0.108632	1
GO:0032555_purine_ribonucleotide_binding	441	1.22881	0.108754	1
GO:0043551_regulation_of_phosphatidylinositol_3-kinase_activity	36	1.95694	0.109038	1
GO:0035307_positive_regulation_of_protein_dephosphorylation	35	1.95694	0.109038	1
GO:0004693_cyclin-dependent_protein_serine/threonine_kinase_activity	35	1.95694	0.109038	1
GO:0043154_negative_regulation_of_cysteine-type_endopeptidase_activity_involved_in_apoptotic_process	61	1.68488	0.109085	1
GO:0043524_negative_regulation_of_neuron_apoptotic_process	63	1.68488	0.109085	1
GO:2000379_positive_regulation_of_reactive_oxygen_species_metabolic_process	62	1.68488	0.109085	1
GO:0032153_cell_division_site	61	1.68488	0.109085	1
GO:0010831_positive_regulation_of_myotube_differentiation	19	2.40239	0.109383	1
GO:0045920_negative_regulation_of_exocytosis	19	2.40239	0.109383	1
GO:0050931_pigment_cell_differentiation	19	2.40239	0.109383	1
GO:0051875_pigment_granule_localization	19	2.40239	0.109383	1
GO:1904707_positive_regulation_of_vascular_smooth_muscle_cell_proliferation	19	2.40239	0.109383	1
GO:0019228_neuronal_action_potential	19	2.40239	0.109383	1
GO:0002228_natural_killer_cell_mediated_immunity	21	2.40239	0.109383	1
GO:0003009_skeletal_muscle_contraction	19	2.40239	0.109383	1
GO:0006851_mitochondrial_calcium_ion_transmembrane_transport	19	2.40239	0.109383	1
GO:0032400_melanosome_localization	19	2.40239	0.109383	1
GO:0030521_androgen_receptor_signaling_pathway	19	2.40239	0.109383	1
GO:0016289_CoA_hydrolase_activity	19	2.40239	0.109383	1
GO:0009605_response_to_external_stimulus	1144	1.14103	0.109956	1
GO:0071901_negative_regulation_of_protein_serine/threonine_kinase_activity	99	1.5155	0.111084	1
GO:1904030_negative_regulation_of_cyclin-dependent_protein_kinase_activity	27	2.11358	0.111233	1
GO:0006939_smooth_muscle_contraction	28	2.11358	0.111233	1
GO:0007140_male_meiotic_nuclear_division	29	2.11358	0.111233	1
GO:0060071_Wnt_signaling_pathway,_planar_cell_polarity_pathway	27	2.11358	0.111233	1
GO:0099604_ligand-gated_calcium_channel_activity	27	2.11358	0.111233	1
GO:0016411_acylglycerol_O-acyltransferase_activity	27	2.11358	0.111233	1
GO:1904951_positive_regulation_of_establishment_of_protein_localization	290	1.28462	0.111272	1
GO:0051899_membrane_depolarization	45	1.81628	0.113748	1
GO:0005544_calcium-dependent_phospholipid_binding	45	1.81628	0.113748	1
GO:0032874_positive_regulation_of_stress-activated_MAPK_cascade	127	1.43967	0.113862	1
GO:0070304_positive_regulation_of_stress-activated_protein_kinase_signaling_cascade	128	1.43967	0.113862	1
GO:0019899_enzyme_binding	1903	1.10787	0.114176	1
GO:0044403_symbiont_process	288	1.28007	0.114622	1
GO:0050711_negative_regulation_of_interleukin-1_secretion	12	2.85205	0.115034	1
GO:0009713_catechol-containing_compound_biosynthetic_process	12	2.85205	0.115034	1
GO:0071071_regulation_of_phospholipid_biosynthetic_process	12	2.85205	0.115034	1
GO:0071731_response_to_nitric_oxide	12	2.85205	0.115034	1
GO:0008655_pyrimidine-containing_compound_salvage	12	2.85205	0.115034	1
GO:0019471_4-hydroxyproline_metabolic_process	12	2.85205	0.115034	1
GO:1905331_negative_regulation_of_morphogenesis_of_an_epithelium	12	2.85205	0.115034	1
GO:0006577_amino-acid_betaine_metabolic_process	12	2.85205	0.115034	1
GO:0009223_pyrimidine_deoxyribonucleotide_catabolic_process	13	2.85205	0.115034	1
GO:0018206_peptidyl-methionine_modification	12	2.85205	0.115034	1
GO:0046339_diacylglycerol_metabolic_process	13	2.85205	0.115034	1
GO:0042423_catecholamine_biosynthetic_process	12	2.85205	0.115034	1
GO:0098563_intrinsic_component_of_synaptic_vesicle_membrane	12	2.85205	0.115034	1
GO:0086008_voltage-gated_potassium_channel_activity_involved_in_cardiac_muscle_cell_action_potential_repolarization	12	2.85205	0.115034	1
GO:0055106_ubiquitin-protein_transferase_regulator_activity	12	2.85205	0.115034	1
GO:0060589_nucleoside-triphosphatase_regulator_activity	274	1.29012	0.115553	1
GO:0009108_coenzyme_biosynthetic_process	139	1.4181	0.115681	1
GO:0019359_nicotinamide_nucleotide_biosynthetic_process	54	1.72346	0.115928	1
GO:0019363_pyridine_nucleotide_biosynthetic_process	54	1.72346	0.115928	1
GO:0001578_microtubule_bundle_formation	71	1.60853	0.11601	1
GO:0030509_BMP_signaling_pathway	71	1.60853	0.11601	1
GO:0002027_regulation_of_heart_rate	72	1.60853	0.11601	1
GO:0045137_development_of_primary_sexual_characteristics	74	1.60853	0.11601	1
GO:0043266_regulation_of_potassium_ion_transport	73	1.60853	0.11601	1
GO:0043087_regulation_of_GTPase_activity	243	1.30843	0.116456	1
GO:0005874_microtubule	236	1.30843	0.116456	1
GO:0008144_drug_binding	418	1.22857	0.117187	1
GO:0033059_cellular_pigmentation	36	1.90254	0.119029	1
GO:0001947_heart_looping	36	1.90254	0.119029	1
GO:0043094_cellular_metabolic_compound_salvage	36	1.90254	0.119029	1
GO:0005771_multivesicular_body	36	1.90254	0.119029	1
GO:0097472_cyclin-dependent_protein_kinase_activity	36	1.90254	0.119029	1
GO:0045055_regulated_exocytosis	666	1.17763	0.119576	1
GO:0046330_positive_regulation_of_JNK_cascade	109	1.4674	0.119976	1
GO:0006954_inflammatory_response	231	1.30978	0.120487	1
GO:0030695_GTPase_regulator_activity	235	1.30978	0.120487	1
GO:0035305_negative_regulation_of_dephosphorylation	81	1.55104	0.12145	1
GO:0051346_negative_regulation_of_hydrolase_activity	271	1.28037	0.122747	1
GO:0001912_positive_regulation_of_leukocyte_mediated_cytotoxicity	46	1.77583	0.122833	1
GO:0002062_chondrocyte_differentiation	45	1.77583	0.122833	1
GO:0097110_scaffold_protein_binding	45	1.77583	0.122833	1
GO:0046888_negative_regulation_of_hormone_secretion	28	2.03801	0.122883	1
GO:0007602_phototransduction	30	2.03801	0.122883	1
GO:0046839_phospholipid_dephosphorylation	28	2.03801	0.122883	1
GO:0034122_negative_regulation_of_toll-like_receptor_signaling_pathway	32	2.03801	0.122883	1
GO:0032421_stereocilium_bundle	28	2.03801	0.122883	1
GO:0016342_catenin_complex	28	2.03801	0.122883	1
GO:0042056_chemoattractant_activity	33	2.03801	0.122883	1
GO:0005231_excitatory_extracellular_ligand-gated_ion_channel_activity	28	2.03801	0.122883	1
GO:0001786_phosphatidylserine_binding	28	2.03801	0.122883	1
GO:0019825_oxygen_binding	28	2.03801	0.122883	1
GO:0030547_receptor_inhibitor_activity	31	2.03801	0.122883	1
GO:0015491_cation:cation_antiporter_activity	28	2.03801	0.122883	1
GO:0050699_WW_domain_binding	28	2.03801	0.122883	1
GO:0015171_amino_acid_transmembrane_transporter_activity	73	1.58611	0.123139	1
GO:0033627_cell_adhesion_mediated_by_integrin	21	2.28214	0.123324	1
GO:1902745_positive_regulation_of_lamellipodium_organization	20	2.28214	0.123324	1
GO:0072583_clathrin-dependent_endocytosis	20	2.28214	0.123324	1
GO:0097028_dendritic_cell_differentiation	21	2.28214	0.123324	1
GO:0007212_dopamine_receptor_signaling_pathway	22	2.28214	0.123324	1
GO:0044764_multi-organism_cellular_process	20	2.28214	0.123324	1
GO:0045939_negative_regulation_of_steroid_metabolic_process	20	2.28214	0.123324	1
GO:0045124_regulation_of_bone_resorption	20	2.28214	0.123324	1
GO:0061099_negative_regulation_of_protein_tyrosine_kinase_activity	20	2.28214	0.123324	1
GO:0060076_excitatory_synapse	20	2.28214	0.123324	1
GO:0036019_endolysosome	20	2.28214	0.123324	1
GO:0050750_low-density_lipoprotein_particle_receptor_binding	20	2.28214	0.123324	1
GO:0005227_calcium_activated_cation_channel_activity	20	2.28214	0.123324	1
GO:0008285_negative_regulation_of_cell_proliferation	438	1.21618	0.123598	1
GO:0072655_establishment_of_protein_localization_to_mitochondrion	65	1.63124	0.124183	1
GO:0097729_9+2_motile_cilium	63	1.63124	0.124183	1
GO:0016032_viral_process	209	1.31922	0.124792	1
GO:1903827_regulation_of_cellular_protein_localization	364	1.23627	0.12541	1
GO:0061448_connective_tissue_development	91	1.50621	0.125736	1
GO:0043296_apical_junction_complex	92	1.50621	0.125736	1
GO:0005516_calmodulin_binding	92	1.50621	0.125736	1
GO:0042176_regulation_of_protein_catabolic_process	284	1.27091	0.125773	1
GO:0005975_carbohydrate_metabolic_process	283	1.27091	0.125773	1
GO:0010243_response_to_organonitrogen_compound	496	1.20158	0.125818	1
GO:1901566_organonitrogen_compound_biosynthetic_process	1171	1.12977	0.126377	1
GO:0016055_Wnt_signaling_pathway	149	1.38056	0.127031	1
GO:0198738_cell-cell_signaling_by_wnt	149	1.38056	0.127031	1
GO:0031400_negative_regulation_of_protein_modification_process	407	1.22124	0.127166	1
GO:0072657_protein_localization_to_membrane	374	1.23051	0.127518	1
GO:0006753_nucleoside_phosphate_metabolic_process	436	1.21485	0.127751	1
GO:0055001_muscle_cell_development	82	1.53206	0.128304	1
GO:0031674_I_band	82	1.53206	0.128304	1
GO:0051188_cofactor_biosynthetic_process	172	1.3526	0.128503	1
GO:0006631_fatty_acid_metabolic_process	229	1.29821	0.128523	1
GO:0005096_GTPase_activator_activity	207	1.32127	0.129147	1
GO:0005856_cytoskeleton	1518	1.11228	0.129226	1
GO:0007007_inner_mitochondrial_membrane_organization	40	1.85089	0.129457	1
GO:0071827_plasma_lipoprotein_particle_organization	38	1.85089	0.129457	1
GO:0050704_regulation_of_interleukin-1_secretion	37	1.85089	0.129457	1
GO:0035639_purine_ribonucleoside_triphosphate_binding	386	1.22507	0.129544	1
GO:0051216_cartilage_development	73	1.56431	0.130501	1
GO:0030018_Z_disc	73	1.56431	0.130501	1
GO:0015833_peptide_transport	967	1.13958	0.131994	1
GO:0007169_transmembrane_receptor_protein_tyrosine_kinase_signaling_pathway	419	1.21347	0.132061	1
GO:0009435_NAD_biosynthetic_process	47	1.73714	0.132276	1
GO:0044264_cellular_polysaccharide_metabolic_process	46	1.73714	0.132276	1
GO:0019318_hexose_metabolic_process	94	1.48977	0.132332	1
GO:0007623_circadian_rhythm	92	1.48977	0.132332	1
GO:0000149_SNARE_binding	96	1.48977	0.132332	1
GO:0070161_anchoring_junction	230	1.29251	0.13266	1
GO:0006090_pyruvate_metabolic_process	55	1.66063	0.132887	1
GO:0014047_glutamate_secretion	13	2.63268	0.133498	1
GO:0071715_icosanoid_transport	13	2.63268	0.133498	1
GO:0006677_glycosylceramide_metabolic_process	13	2.63268	0.133498	1
GO:0034314_Arp2/3_complex-mediated_actin_nucleation	15	2.63268	0.133498	1
GO:0048103_somatic_stem_cell_division	13	2.63268	0.133498	1
GO:0042761_very_long-chain_fatty_acid_biosynthetic_process	13	2.63268	0.133498	1
GO:0005513_detection_of_calcium_ion	13	2.63268	0.133498	1
GO:1904294_positive_regulation_of_ERAD_pathway	14	2.63268	0.133498	1
GO:0032095_regulation_of_response_to_food	13	2.63268	0.133498	1
GO:0032098_regulation_of_appetite	13	2.63268	0.133498	1
GO:0042359_vitamin_D_metabolic_process	13	2.63268	0.133498	1
GO:0006244_pyrimidine_nucleotide_catabolic_process	14	2.63268	0.133498	1
GO:0043174_nucleoside_salvage	13	2.63268	0.133498	1
GO:0014911_positive_regulation_of_smooth_muscle_cell_migration	14	2.63268	0.133498	1
GO:0007585_respiratory_gaseous_exchange	13	2.63268	0.133498	1
GO:0014819_regulation_of_skeletal_muscle_contraction	13	2.63268	0.133498	1
GO:0097341_zymogen_inhibition	13	2.63268	0.133498	1
GO:0097340_inhibition_of_cysteine-type_endopeptidase_activity	13	2.63268	0.133498	1
GO:0043144_snoRNA_processing	14	2.63268	0.133498	1
GO:0014896_muscle_hypertrophy	13	2.63268	0.133498	1
GO:0040037_negative_regulation_of_fibroblast_growth_factor_receptor_signaling_pathway	13	2.63268	0.133498	1
GO:0014904_myotube_cell_development	13	2.63268	0.133498	1
GO:1901571_fatty_acid_derivative_transport	13	2.63268	0.133498	1
GO:0030677_ribonuclease_P_complex	13	2.63268	0.133498	1
GO:0098554_cytoplasmic_side_of_endoplasmic_reticulum_membrane	13	2.63268	0.133498	1
GO:0097001_ceramide_binding	13	2.63268	0.133498	1
GO:0016594_glycine_binding	13	2.63268	0.133498	1
GO:0030275_LRR_domain_binding	13	2.63268	0.133498	1
GO:0050700_CARD_domain_binding	13	2.63268	0.133498	1
GO:0015926_glucosidase_activity	13	2.63268	0.133498	1
GO:0051649_establishment_of_localization_in_cell	1514	1.11129	0.133684	1
GO:0005783_endoplasmic_reticulum	1470	1.11191	0.134878	1
GO:1903749_positive_regulation_of_establishment_of_protein_localization_to_mitochondrion	29	1.96767	0.135071	1
GO:0051443_positive_regulation_of_ubiquitin-protein_transferase_activity	30	1.96767	0.135071	1
GO:0045599_negative_regulation_of_fat_cell_differentiation	29	1.96767	0.135071	1
GO:0021549_cerebellum_development	29	1.96767	0.135071	1
GO:0022037_metencephalon_development	29	1.96767	0.135071	1
GO:0045744_negative_regulation_of_G-protein_coupled_receptor_protein_signaling_pathway	30	1.96767	0.135071	1
GO:0050795_regulation_of_behavior	29	1.96767	0.135071	1
GO:0043268_positive_regulation_of_potassium_ion_transport	29	1.96767	0.135071	1
GO:0005504_fatty_acid_binding	29	1.96767	0.135071	1
GO:0030291_protein_serine/threonine_kinase_inhibitor_activity	29	1.96767	0.135071	1
GO:0031032_actomyosin_structure_organization	83	1.51353	0.135366	1
GO:0043902_positive_regulation_of_multi-organism_process	132	1.39545	0.135392	1
GO:0001501_skeletal_system_development	254	1.27559	0.135585	1
GO:0007276_gamete_generation	257	1.28098	0.136266	1
GO:0045927_positive_regulation_of_growth	142	1.37761	0.136566	1
GO:0140056_organelle_localization_by_membrane_tethering	142	1.37761	0.136566	1
GO:0140096_catalytic_activity,_acting_on_a_protein	1922	1.09789	0.136987	1
GO:0097367_carbohydrate_derivative_binding	645	1.16704	0.137065	1
GO:1990778_protein_localization_to_cell_periphery	151	1.36214	0.137406	1
GO:0034613_cellular_protein_localization	1250	1.11967	0.137707	1
GO:1900027_regulation_of_ruffle_assembly	21	2.17333	0.137972	1
GO:0009065_glutamine_family_amino_acid_catabolic_process	21	2.17333	0.137972	1
GO:0006278_RNA-dependent_DNA_biosynthetic_process	22	2.17333	0.137972	1
GO:0002092_positive_regulation_of_receptor_internalization	21	2.17333	0.137972	1
GO:0021766_hippocampus_development	21	2.17333	0.137972	1
GO:0010712_regulation_of_collagen_metabolic_process	21	2.17333	0.137972	1
GO:0010882_regulation_of_cardiac_muscle_contraction_by_calcium_ion_signaling	21	2.17333	0.137972	1
GO:0031114_regulation_of_microtubule_depolymerization	21	2.17333	0.137972	1
GO:0060330_regulation_of_response_to_interferon-gamma	21	2.17333	0.137972	1
GO:0060334_regulation_of_interferon-gamma-mediated_signaling_pathway	21	2.17333	0.137972	1
GO:0008198_ferrous_iron_binding	21	2.17333	0.137972	1
GO:0015278_calcium-release_channel_activity	21	2.17333	0.137972	1
GO:0098631_cell_adhesion_mediator_activity	21	2.17333	0.137972	1
GO:0090482_vitamin_transmembrane_transporter_activity	21	2.17333	0.137972	1
GO:0043244_regulation_of_protein_complex_disassembly	74	1.5431	0.138095	1
GO:0044452_nucleolar_part	173	1.33666	0.138289	1
GO:0034381_plasma_lipoprotein_particle_clearance	39	1.80216	0.140307	1
GO:0031960_response_to_corticosteroid	38	1.80216	0.140307	1
GO:0045806_negative_regulation_of_endocytosis	39	1.80216	0.140307	1
GO:0031146_SCF-dependent_proteasomal_ubiquitin-dependent_protein_catabolic_process	38	1.80216	0.140307	1
GO:1903524_positive_regulation_of_blood_circulation	38	1.80216	0.140307	1
GO:0005310_dicarboxylic_acid_transmembrane_transporter_activity	38	1.80216	0.140307	1
GO:0062014_negative_regulation_of_small_molecule_metabolic_process	65	1.5809	0.140338	1
GO:0043178_alcohol_binding	65	1.5809	0.140338	1
GO:0071702_organic_substance_transport	1407	1.11155	0.140802	1
GO:0072659_protein_localization_to_plasma_membrane	132	1.38482	0.141113	1
GO:0034764_positive_regulation_of_transmembrane_transport	133	1.38482	0.141113	1
GO:0072525_pyridine-containing_compound_biosynthetic_process	57	1.6309	0.141815	1
GO:0051303_establishment_of_chromosome_localization	57	1.6309	0.141815	1
GO:0017022_myosin_binding	47	1.7001	0.142067	1
GO:0060548_negative_regulation_of_cell_death	679	1.15915	0.142351	1
GO:0044283_small_molecule_biosynthetic_process	457	1.19536	0.143303	1
GO:1902186_regulation_of_viral_release_from_host_cell	30	1.90205	0.147772	1
GO:0061951_establishment_of_protein_localization_to_plasma_membrane	30	1.90205	0.147772	1
GO:0000027_ribosomal_large_subunit_assembly	30	1.90205	0.147772	1
GO:1901020_negative_regulation_of_calcium_ion_transmembrane_transporter_activity	31	1.90205	0.147772	1
GO:0070542_response_to_fatty_acid	30	1.90205	0.147772	1
GO:1905898_positive_regulation_of_response_to_endoplasmic_reticulum_stress	31	1.90205	0.147772	1
GO:0090218_positive_regulation_of_lipid_kinase_activity	30	1.90205	0.147772	1
GO:0030036_actin_cytoskeleton_organization	352	1.21968	0.148424	1
GO:0008217_regulation_of_blood_pressure	105	1.42766	0.148679	1
GO:0032436_positive_regulation_of_proteasomal_ubiquitin-dependent_protein_catabolic_process	66	1.55687	0.148799	1
GO:1900542_regulation_of_purine_nucleotide_metabolic_process	66	1.55687	0.148799	1
GO:0009582_detection_of_abiotic_stimulus	69	1.55687	0.148799	1
GO:0048259_regulation_of_receptor-mediated_endocytosis	67	1.55687	0.148799	1
GO:0070727_cellular_macromolecule_localization	1256	1.1139	0.149169	1
GO:0002792_negative_regulation_of_peptide_secretion	85	1.47778	0.150099	1
GO:0043202_lysosomal_lumen	85	1.47778	0.150099	1
GO:0043507_positive_regulation_of_JUN_kinase_activity	57	1.60221	0.151032	1
GO:0050000_chromosome_localization	58	1.60221	0.151032	1
GO:1901379_regulation_of_potassium_ion_transmembrane_transport	58	1.60221	0.151032	1
GO:0032526_response_to_retinoic_acid	58	1.60221	0.151032	1
GO:0043200_response_to_amino_acid	39	1.75587	0.151561	1
GO:1903747_regulation_of_establishment_of_protein_localization_to_mitochondrion	39	1.75587	0.151561	1
GO:0071825_protein-lipid_complex_subunit_organization	40	1.75587	0.151561	1
GO:0006855_drug_transmembrane_transport	39	1.75587	0.151561	1
GO:0003179_heart_valve_morphogenesis	39	1.75587	0.151561	1
GO:0050673_epithelial_cell_proliferation	39	1.75587	0.151561	1
GO:0072666_establishment_of_protein_localization_to_vacuole	39	1.75587	0.151561	1
GO:0051099_positive_regulation_of_binding	126	1.3818	0.151997	1
GO:0017048_Rho_GTPase_binding	128	1.3818	0.151997	1
GO:0098732_macromolecule_deacylation	48	1.66461	0.152194	1
GO:0030239_myofibril_assembly	48	1.66461	0.152194	1
GO:0035601_protein_deacylation	48	1.66461	0.152194	1
GO:0051017_actin_filament_bundle_assembly	48	1.66461	0.152194	1
GO:0051438_regulation_of_ubiquitin-protein_transferase_activity	49	1.66461	0.152194	1
GO:0001773_myeloid_dendritic_cell_activation	14	2.44455	0.152899	1
GO:0022602_ovulation_cycle_process	14	2.44455	0.152899	1
GO:0003071_renal_system_process_involved_in_regulation_of_systemic_arterial_blood_pressure	14	2.44455	0.152899	1
GO:0033032_regulation_of_myeloid_cell_apoptotic_process	14	2.44455	0.152899	1
GO:0060079_excitatory_postsynaptic_potential	14	2.44455	0.152899	1
GO:0051580_regulation_of_neurotransmitter_uptake	14	2.44455	0.152899	1
GO:0048739_cardiac_muscle_fiber_development	14	2.44455	0.152899	1
GO:0048643_positive_regulation_of_skeletal_muscle_tissue_development	14	2.44455	0.152899	1
GO:0030240_skeletal_muscle_thin_filament_assembly	14	2.44455	0.152899	1
GO:0005978_glycogen_biosynthetic_process	14	2.44455	0.152899	1
GO:0034356_NAD_biosynthesis_via_nicotinamide_riboside_salvage_pathway	15	2.44455	0.152899	1
GO:0032691_negative_regulation_of_interleukin-1_beta_production	14	2.44455	0.152899	1
GO:0098801_regulation_of_renal_system_process	14	2.44455	0.152899	1
GO:0009250_glucan_biosynthetic_process	14	2.44455	0.152899	1
GO:0031105_septin_complex	14	2.44455	0.152899	1
GO:0030008_TRAPP_complex	14	2.44455	0.152899	1
GO:0036020_endolysosome_membrane	14	2.44455	0.152899	1
GO:0031231_intrinsic_component_of_peroxisomal_membrane	14	2.44455	0.152899	1
GO:0032156_septin_cytoskeleton	14	2.44455	0.152899	1
GO:0032160_septin_filament_array	14	2.44455	0.152899	1
GO:0005940_septin_ring	14	2.44455	0.152899	1
GO:0005313_L-glutamate_transmembrane_transporter_activity	14	2.44455	0.152899	1
GO:0015269_calcium-activated_potassium_channel_activity	14	2.44455	0.152899	1
GO:0004953_icosanoid_receptor_activity	14	2.44455	0.152899	1
GO:0051428_peptide_hormone_receptor_binding	15	2.44455	0.152899	1
GO:0005159_insulin-like_growth_factor_receptor_binding	14	2.44455	0.152899	1
GO:0043142_single-stranded_DNA-dependent_ATPase_activity	14	2.44455	0.152899	1
GO:0015556_C4-dicarboxylate_transmembrane_transporter_activity	14	2.44455	0.152899	1
GO:0015172_acidic_amino_acid_transmembrane_transporter_activity	14	2.44455	0.152899	1
GO:0040017_positive_regulation_of_locomotion	394	1.20268	0.152941	1
GO:0005802_trans-Golgi_network	200	1.29601	0.152952	1
GO:0019886_antigen_processing_and_presentation_of_exogenous_peptide_antigen_via_MHC_class_II	97	1.44252	0.153226	1
GO:0050921_positive_regulation_of_chemotaxis	95	1.44252	0.153226	1
GO:0032461_positive_regulation_of_protein_oligomerization	23	2.07453	0.153277	1
GO:0055003_cardiac_myofibril_assembly	22	2.07453	0.153277	1
GO:0045454_cell_redox_homeostasis	22	2.07453	0.153277	1
GO:0034629_cellular_protein-containing_complex_localization	22	2.07453	0.153277	1
GO:0021872_forebrain_generation_of_neurons	22	2.07453	0.153277	1
GO:0051205_protein_insertion_into_membrane	22	2.07453	0.153277	1
GO:0040036_regulation_of_fibroblast_growth_factor_receptor_signaling_pathway	22	2.07453	0.153277	1
GO:0090025_regulation_of_monocyte_chemotaxis	23	2.07453	0.153277	1
GO:0043027_cysteine-type_endopeptidase_inhibitor_activity_involved_in_apoptotic_process	22	2.07453	0.153277	1
GO:0051606_detection_of_stimulus	182	1.31343	0.153749	1
GO:0006457_protein_folding	155	1.33542	0.153847	1
GO:0099513_polymeric_cytoskeletal_fiber	361	1.21074	0.154227	1
GO:0009887_animal_organ_morphogenesis	456	1.1846	0.156161	1
GO:1900180_regulation_of_protein_localization_to_nucleus	68	1.53356	0.157508	1
GO:0070585_protein_localization_to_mitochondrion	69	1.53356	0.157508	1
GO:0035567_non-canonical_Wnt_signaling_pathway	67	1.53356	0.157508	1
GO:0045667_regulation_of_osteoblast_differentiation	68	1.53356	0.157508	1
GO:0046934_phosphatidylinositol-4,5-bisphosphate_3-kinase_activity	68	1.53356	0.157508	1
GO:0000041_transition_metal_ion_transport	87	1.46053	0.157763	1
GO:0008037_cell_recognition	88	1.46053	0.157763	1
GO:0099503_secretory_vesicle	807	1.13698	0.157922	1
GO:0098657_import_into_cell	407	1.1952	0.158279	1
GO:0014706_striated_muscle_tissue_development	125	1.37068	0.158339	1
GO:0030258_lipid_modification	147	1.33936	0.159451	1
GO:0031301_integral_component_of_organelle_membrane	149	1.33936	0.159451	1
GO:1901030_positive_regulation_of_mitochondrial_outer_membrane_permeabilization_involved_in_apoptotic_signaling_pathway	31	1.84049	0.160957	1
GO:0051828_entry_into_other_organism_involved_in_symbiotic_interaction	31	1.84049	0.160957	1
GO:0030501_positive_regulation_of_bone_mineralization	31	1.84049	0.160957	1
GO:0030260_entry_into_host_cell	31	1.84049	0.160957	1
GO:0051806_entry_into_cell_of_other_organism_involved_in_symbiotic_interaction	31	1.84049	0.160957	1
GO:0001937_negative_regulation_of_endothelial_cell_proliferation	31	1.84049	0.160957	1
GO:0038128_ERBB2_signaling_pathway	31	1.84049	0.160957	1
GO:0044409_entry_into_host	31	1.84049	0.160957	1
GO:0032008_positive_regulation_of_TOR_signaling	31	1.84049	0.160957	1
GO:0004993_G-protein_coupled_serotonin_receptor_activity	33	1.84049	0.160957	1
GO:0099589_serotonin_receptor_activity	33	1.84049	0.160957	1
GO:0043539_protein_serine/threonine_kinase_activator_activity	31	1.84049	0.160957	1
GO:0065002_intracellular_protein_transmembrane_transport	50	1.63056	0.162646	1
GO:0042440_pigment_metabolic_process	49	1.63056	0.162646	1
GO:0050678_regulation_of_epithelial_cell_proliferation	200	1.28266	0.163141	1
GO:0034637_cellular_carbohydrate_biosynthetic_process	40	1.71189	0.163202	1
GO:0030317_flagellated_sperm_motility	40	1.71189	0.163202	1
GO:0043666_regulation_of_phosphoprotein_phosphatase_activity	41	1.71189	0.163202	1
GO:1901028_regulation_of_mitochondrial_outer_membrane_permeabilization_involved_in_apoptotic_signaling_pathway	40	1.71189	0.163202	1
GO:0001890_placenta_development	40	1.71189	0.163202	1
GO:0005070_SH3/SH2_adaptor_activity	41	1.71189	0.163202	1
GO:0008610_lipid_biosynthetic_process	470	1.17603	0.164265	1
GO:0042445_hormone_metabolic_process	128	1.35974	0.164817	1
GO:1904064_positive_regulation_of_cation_transmembrane_transport	88	1.44367	0.165621	1
GO:0005200_structural_constituent_of_cytoskeleton	88	1.44367	0.165621	1
GO:0007286_spermatid_development	69	1.51094	0.166457	1
GO:2000117_negative_regulation_of_cysteine-type_endopeptidase_activity	68	1.51094	0.166457	1
GO:0035304_regulation_of_protein_dephosphorylation	69	1.51094	0.166457	1
GO:0010522_regulation_of_calcium_ion_transport_into_cytosol	69	1.51094	0.166457	1
GO:0035051_cardiocyte_differentiation	68	1.51094	0.166457	1
GO:0021953_central_nervous_system_neuron_differentiation	68	1.51094	0.166457	1
GO:1901565_organonitrogen_compound_catabolic_process	784	1.13356	0.167042	1
GO:0032984_protein-containing_complex_disassembly	208	1.26973	0.16734	1
GO:0043687_post-translational_protein_modification	357	1.20206	0.167344	1
GO:0044262_cellular_carbohydrate_metabolic_process	98	1.41265	0.168048	1
GO:1901653_cellular_response_to_peptide	202	1.27609	0.168372	1
GO:0051336_regulation_of_hydrolase_activity	781	1.13333	0.169108	1
GO:0001909_leukocyte_mediated_cytotoxicity	25	1.98427	0.169184	1
GO:0006940_regulation_of_smooth_muscle_contraction	23	1.98427	0.169184	1
GO:0050849_negative_regulation_of_calcium-mediated_signaling	23	1.98427	0.169184	1
GO:0046718_viral_entry_into_host_cell	23	1.98427	0.169184	1
GO:0007176_regulation_of_epidermal_growth_factor-activated_receptor_activity	23	1.98427	0.169184	1
GO:1903671_negative_regulation_of_sprouting_angiogenesis	23	1.98427	0.169184	1
GO:0045954_positive_regulation_of_natural_killer_cell_mediated_cytotoxicity	24	1.98427	0.169184	1
GO:0097346_INO80-type_complex	23	1.98427	0.169184	1
GO:0031672_A_band	23	1.98427	0.169184	1
GO:0019901_protein_kinase_binding	549	1.15916	0.169638	1
GO:0043407_negative_regulation_of_MAP_kinase_activity	60	1.54775	0.170298	1
GO:0048524_positive_regulation_of_viral_process	78	1.46369	0.170683	1
GO:1990542_mitochondrial_transmembrane_transport	82	1.46369	0.170683	1
GO:0044255_cellular_lipid_metabolic_process	763	1.13309	0.171205	1
GO:0018209_peptidyl-serine_modification	149	1.32101	0.171618	1
GO:0046943_carboxylic_acid_transmembrane_transporter_activity	150	1.32101	0.171618	1
GO:0086013_membrane_repolarization_during_cardiac_muscle_cell_action_potential	15	2.28145	0.173115	1
GO:0086011_membrane_repolarization_during_action_potential	16	2.28145	0.173115	1
GO:0045663_positive_regulation_of_myoblast_differentiation	15	2.28145	0.173115	1
GO:0086005_ventricular_cardiac_muscle_cell_action_potential	15	2.28145	0.173115	1
GO:0006488_dolichol-linked_oligosaccharide_biosynthetic_process	15	2.28145	0.173115	1
GO:2000738_positive_regulation_of_stem_cell_differentiation	15	2.28145	0.173115	1
GO:0010801_negative_regulation_of_peptidyl-threonine_phosphorylation	15	2.28145	0.173115	1
GO:0048854_brain_morphogenesis	15	2.28145	0.173115	1
GO:0003156_regulation_of_animal_organ_formation	15	2.28145	0.173115	1
GO:0048261_negative_regulation_of_receptor-mediated_endocytosis	15	2.28145	0.173115	1
GO:0000921_septin_ring_assembly	15	2.28145	0.173115	1
GO:0099622_cardiac_muscle_cell_membrane_repolarization	15	2.28145	0.173115	1
GO:0021879_forebrain_neuron_differentiation	15	2.28145	0.173115	1
GO:0006474_N-terminal_protein_amino_acid_acetylation	15	2.28145	0.173115	1
GO:0071027_nuclear_RNA_surveillance	15	2.28145	0.173115	1
GO:0050918_positive_chemotaxis	17	2.28145	0.173115	1
GO:0031543_peptidyl-proline_dioxygenase_activity	15	2.28145	0.173115	1
GO:0005237_inhibitory_extracellular_ligand-gated_ion_channel_activity	15	2.28145	0.173115	1
GO:0051010_microtubule_plus-end_binding	15	2.28145	0.173115	1
GO:0005402_carbohydrate:cation_symporter_activity	15	2.28145	0.173115	1
GO:0015271_outward_rectifier_potassium_channel_activity	15	2.28145	0.173115	1
GO:0051310_metaphase_plate_congression	51	1.59787	0.17341	1
GO:1901879_regulation_of_protein_depolymerization	50	1.59787	0.17341	1
GO:0055008_cardiac_muscle_tissue_morphogenesis	50	1.59787	0.17341	1
GO:0034704_calcium_channel_complex	50	1.59787	0.17341	1
GO:0019842_vitamin_binding	51	1.59787	0.17341	1
GO:0019362_pyridine_nucleotide_metabolic_process	90	1.4272	0.173666	1
GO:0046496_nicotinamide_nucleotide_metabolic_process	90	1.4272	0.173666	1
GO:1903170_negative_regulation_of_calcium_ion_transmembrane_transport	33	1.78293	0.174594	1
GO:1900544_positive_regulation_of_purine_nucleotide_metabolic_process	32	1.78293	0.174594	1
GO:0010828_positive_regulation_of_glucose_transmembrane_transport	32	1.78293	0.174594	1
GO:0045981_positive_regulation_of_nucleotide_metabolic_process	32	1.78293	0.174594	1
GO:0071230_cellular_response_to_amino_acid_stimulus	32	1.78293	0.174594	1
GO:0009953_dorsal/ventral_pattern_formation	32	1.78293	0.174594	1
GO:1901880_negative_regulation_of_protein_depolymerization	32	1.78293	0.174594	1
GO:0015026_coreceptor_activity	32	1.78293	0.174594	1
GO:0003170_heart_valve_development	41	1.67006	0.175211	1
GO:0071300_cellular_response_to_retinoic_acid	42	1.67006	0.175211	1
GO:0046579_positive_regulation_of_Ras_protein_signal_transduction	42	1.67006	0.175211	1
GO:0048661_positive_regulation_of_smooth_muscle_cell_proliferation	41	1.67006	0.175211	1
GO:0006893_Golgi_to_plasma_membrane_transport	41	1.67006	0.175211	1
GO:0016597_amino_acid_binding	41	1.67006	0.175211	1
GO:0045184_establishment_of_protein_localization	1008	1.11448	0.175369	1
GO:0033036_macromolecule_localization	1661	1.08932	0.175904	1
GO:0072359_circulatory_system_development	430	1.17588	0.175967	1
GO:0051924_regulation_of_calcium_ion_transport	160	1.30137	0.177355	1
GO:0005342_organic_acid_transmembrane_transporter_activity	152	1.31203	0.177877	1
GO:0005996_monosaccharide_metabolic_process	132	1.33837	0.178177	1
GO:0030863_cortical_cytoskeleton	79	1.4451	0.179358	1
GO:0090407_organophosphate_biosynthetic_process	436	1.17308	0.179651	1
GO:0019674_NAD_metabolic_process	61	1.52189	0.180328	1
GO:0071417_cellular_response_to_organonitrogen_compound	331	1.19969	0.181441	1
GO:0006626_protein_targeting_to_mitochondrion	53	1.56646	0.18447	1
GO:0071806_protein_transmembrane_transport	52	1.56646	0.18447	1
GO:0032652_regulation_of_interleukin-1_production	51	1.56646	0.18447	1
GO:0061572_actin_filament_bundle_organization	52	1.56646	0.18447	1
GO:0035082_axoneme_assembly	51	1.56646	0.18447	1
GO:0072665_protein_localization_to_vacuole	52	1.56646	0.18447	1
GO:0001750_photoreceptor_outer_segment	52	1.56646	0.18447	1
GO:0019213_deacetylase_activity	51	1.56646	0.18447	1
GO:0050662_coenzyme_binding	140	1.31465	0.184782	1
GO:0061135_endopeptidase_regulator_activity	120	1.34346	0.184999	1
GO:0050848_regulation_of_calcium-mediated_signaling	70	1.46764	0.185048	1
GO:0042273_ribosomal_large_subunit_biogenesis	70	1.46764	0.185048	1
GO:0052813_phosphatidylinositol_bisphosphate_kinase_activity	71	1.46764	0.185048	1
GO:0030139_endocytic_vesicle	237	1.23668	0.185054	1
GO:0009712_catechol-containing_compound_metabolic_process	25	1.90157	0.185638	1
GO:0060285_cilium-dependent_cell_motility	25	1.90157	0.185638	1
GO:1900739_regulation_of_protein_insertion_into_mitochondrial_membrane_involved_in_apoptotic_signaling_pathway	24	1.90157	0.185638	1
GO:2000352_negative_regulation_of_endothelial_cell_apoptotic_process	24	1.90157	0.185638	1
GO:0050879_multicellular_organismal_movement	24	1.90157	0.185638	1
GO:0034368_protein-lipid_complex_remodeling	24	1.90157	0.185638	1
GO:0034369_plasma_lipoprotein_particle_remodeling	24	1.90157	0.185638	1
GO:0070059_intrinsic_apoptotic_signaling_pathway_in_response_to_endoplasmic_reticulum_stress	24	1.90157	0.185638	1
GO:0007274_neuromuscular_synaptic_transmission	24	1.90157	0.185638	1
GO:1900740_positive_regulation_of_protein_insertion_into_mitochondrial_membrane_involved_in_apoptotic_signaling_pathway	24	1.90157	0.185638	1
GO:0050881_musculoskeletal_movement	24	1.90157	0.185638	1
GO:0006584_catecholamine_metabolic_process	25	1.90157	0.185638	1
GO:0001539_cilium_or_flagellum-dependent_cell_motility	25	1.90157	0.185638	1
GO:0045736_negative_regulation_of_cyclin-dependent_protein_serine/threonine_kinase_activity	24	1.90157	0.185638	1
GO:1902230_negative_regulation_of_intrinsic_apoptotic_signaling_pathway_in_response_to_DNA_damage	24	1.90157	0.185638	1
GO:0045823_positive_regulation_of_heart_contraction	24	1.90157	0.185638	1
GO:0030125_clathrin_vesicle_coat	24	1.90157	0.185638	1
GO:0015295_solute:proton_symporter_activity	24	1.90157	0.185638	1
GO:0043169_cation_binding	809	1.12195	0.186584	1
GO:0080171_lytic_vacuole_organization	44	1.63022	0.187567	1
GO:2001259_positive_regulation_of_cation_channel_activity	42	1.63022	0.187567	1
GO:0003341_cilium_movement	43	1.63022	0.187567	1
GO:0007040_lysosome_organization	44	1.63022	0.187567	1
GO:0007029_endoplasmic_reticulum_organization	43	1.63022	0.187567	1
GO:0009986_cell_surface	548	1.1483	0.188351	1
GO:0070509_calcium_ion_import	34	1.72882	0.188653	1
GO:0050706_regulation_of_interleukin-1_beta_secretion	33	1.72882	0.188653	1
GO:0015298_solute:cation_antiporter_activity	33	1.72882	0.188653	1
GO:0006163_purine_nucleotide_metabolic_process	335	1.19222	0.190135	1
GO:0030665_clathrin-coated_vesicle_membrane	93	1.39535	0.190302	1
GO:0036064_ciliary_basal_body	92	1.39535	0.190302	1
GO:0019905_syntaxin_binding	64	1.49687	0.190608	1
GO:0015078_proton_transmembrane_transporter_activity	103	1.37008	0.191547	1
GO:0016323_basolateral_plasma_membrane	120	1.3322	0.1923	1
GO:0032438_melanosome_organization	16	2.1388	0.194024	1
GO:0006490_oligosaccharide-lipid_intermediate_biosynthetic_process	16	2.1388	0.194024	1
GO:0051145_smooth_muscle_cell_differentiation	16	2.1388	0.194024	1
GO:0032516_positive_regulation_of_phosphoprotein_phosphatase_activity	16	2.1388	0.194024	1
GO:0042698_ovulation_cycle	16	2.1388	0.194024	1
GO:0016074_snoRNA_metabolic_process	17	2.1388	0.194024	1
GO:0045324_late_endosome_to_vacuole_transport	17	2.1388	0.194024	1
GO:0010744_positive_regulation_of_macrophage_derived_foam_cell_differentiation	16	2.1388	0.194024	1
GO:0048753_pigment_granule_organization	16	2.1388	0.194024	1
GO:0014866_skeletal_myofibril_assembly	16	2.1388	0.194024	1
GO:0043457_regulation_of_cellular_respiration	16	2.1388	0.194024	1
GO:0060143_positive_regulation_of_syncytium_formation_by_plasma_membrane_fusion	16	2.1388	0.194024	1
GO:0007019_microtubule_depolymerization	16	2.1388	0.194024	1
GO:1903861_positive_regulation_of_dendrite_extension	16	2.1388	0.194024	1
GO:0051904_pigment_granule_transport	16	2.1388	0.194024	1
GO:1901881_positive_regulation_of_protein_depolymerization	16	2.1388	0.194024	1
GO:1900120_regulation_of_receptor_binding	16	2.1388	0.194024	1
GO:0035970_peptidyl-threonine_dephosphorylation	16	2.1388	0.194024	1
GO:0045671_negative_regulation_of_osteoclast_differentiation	16	2.1388	0.194024	1
GO:0016601_Rac_protein_signal_transduction	16	2.1388	0.194024	1
GO:0032402_melanosome_transport	16	2.1388	0.194024	1
GO:0071025_RNA_surveillance	16	2.1388	0.194024	1
GO:0046134_pyrimidine_nucleoside_biosynthetic_process	16	2.1388	0.194024	1
GO:0030122_AP-2_adaptor_complex	16	2.1388	0.194024	1
GO:0030128_clathrin_coat_of_endocytic_vesicle	16	2.1388	0.194024	1
GO:0046625_sphingolipid_binding	16	2.1388	0.194024	1
GO:0016780_phosphotransferase_activity,_for_other_substituted_phosphate_groups	16	2.1388	0.194024	1
GO:0031690_adrenergic_receptor_binding	16	2.1388	0.194024	1
GO:0006140_regulation_of_nucleotide_metabolic_process	71	1.4469	0.194673	1
GO:0030010_establishment_of_cell_polarity	71	1.4469	0.194673	1
GO:0032886_regulation_of_microtubule-based_process	171	1.26914	0.194779	1
GO:0031343_positive_regulation_of_cell_killing	53	1.53627	0.195813	1
GO:1905037_autophagosome_organization	54	1.53627	0.195813	1
GO:0048017_inositol_lipid-mediated_signaling	54	1.53627	0.195813	1
GO:0010803_regulation_of_tumor_necrosis_factor-mediated_signaling_pathway	53	1.53627	0.195813	1
GO:0009247_glycolipid_biosynthetic_process	53	1.53627	0.195813	1
GO:0104004_cellular_response_to_environmental_stimulus	205	1.24421	0.195839	1
GO:0071214_cellular_response_to_abiotic_stimulus	205	1.24421	0.195839	1
GO:0003007_heart_morphogenesis	151	1.28578	0.197329	1
GO:1901136_carbohydrate_derivative_catabolic_process	153	1.28578	0.197329	1
GO:0007010_cytoskeleton_organization	847	1.11321	0.199115	1
GO:0050679_positive_regulation_of_epithelial_cell_proliferation	124	1.32114	0.199735	1
GO:0086001_cardiac_muscle_cell_action_potential	43	1.59223	0.200248	1
GO:0050922_negative_regulation_of_chemotaxis	44	1.59223	0.200248	1
GO:0007219_Notch_signaling_pathway	62	1.47266	0.201128	1
GO:0030810_positive_regulation_of_nucleotide_biosynthetic_process	25	1.82532	0.202581	1
GO:0040019_positive_regulation_of_embryonic_development	25	1.82532	0.202581	1
GO:1900373_positive_regulation_of_purine_nucleotide_biosynthetic_process	25	1.82532	0.202581	1
GO:0005977_glycogen_metabolic_process	25	1.82532	0.202581	1
GO:0007528_neuromuscular_junction_development	25	1.82532	0.202581	1
GO:0060314_regulation_of_ryanodine-sensitive_calcium-release_channel_activity	25	1.82532	0.202581	1
GO:0002717_positive_regulation_of_natural_killer_cell_mediated_immunity	26	1.82532	0.202581	1
GO:0044441_ciliary_part	355	1.17573	0.202877	1
GO:0008154_actin_polymerization_or_depolymerization	35	1.67789	0.203099	1
GO:0006195_purine_nucleotide_catabolic_process	34	1.67789	0.203099	1
GO:0051339_regulation_of_lyase_activity	35	1.67789	0.203099	1
GO:0046031_ADP_metabolic_process	34	1.67789	0.203099	1
GO:2001258_negative_regulation_of_cation_channel_activity	35	1.67789	0.203099	1
GO:1903018_regulation_of_glycoprotein_metabolic_process	34	1.67789	0.203099	1
GO:0051384_response_to_glucocorticoid	34	1.67789	0.203099	1
GO:0015909_long-chain_fatty_acid_transport	34	1.67789	0.203099	1
GO:0099528_G-protein_coupled_neurotransmitter_receptor_activity	36	1.67789	0.203099	1
GO:0043028_cysteine-type_endopeptidase_regulator_activity_involved_in_apoptotic_process	35	1.67789	0.203099	1
GO:0009894_regulation_of_catabolic_process	673	1.12516	0.203628	1
GO:0009259_ribonucleotide_metabolic_process	317	1.18739	0.204085	1
GO:0030667_secretory_granule_membrane	274	1.2028	0.204316	1
GO:0004857_enzyme_inhibitor_activity	269	1.2028	0.204316	1
GO:0008593_regulation_of_Notch_signaling_pathway	72	1.42674	0.204506	1
GO:0048515_spermatid_differentiation	73	1.42674	0.204506	1
GO:0061134_peptidase_regulator_activity	144	1.28669	0.205328	1
GO:0035270_endocrine_system_development	53	1.50721	0.207423	1
GO:0048644_muscle_organ_morphogenesis	53	1.50721	0.207423	1
GO:0060415_muscle_tissue_morphogenesis	53	1.50721	0.207423	1
GO:0048593_camera-type_eye_morphogenesis	53	1.50721	0.207423	1
GO:0051193_regulation_of_cofactor_metabolic_process	53	1.50721	0.207423	1
GO:0019005_SCF_ubiquitin_ligase_complex	54	1.50721	0.207423	1
GO:0042177_negative_regulation_of_protein_catabolic_process	93	1.36489	0.207626	1
GO:0031252_cell_leading_edge	249	1.20752	0.209244	1
GO:0051248_negative_regulation_of_protein_metabolic_process	735	1.11599	0.20995	1
GO:0050920_regulation_of_chemotaxis	156	1.26885	0.210838	1
GO:0034599_cellular_response_to_oxidative_stress	155	1.26885	0.210838	1
GO:0007162_negative_regulation_of_cell_adhesion	185	1.24146	0.211699	1
GO:0031110_regulation_of_microtubule_polymerization_or_depolymerization	63	1.44922	0.211874	1
GO:0030165_PDZ_domain_binding	63	1.44922	0.211874	1
GO:0048037_cofactor_binding	259	1.20032	0.212024	1
GO:0019752_carboxylic_acid_metabolic_process	724	1.11552	0.21265	1
GO:0042803_protein_homodimerization_activity	659	1.12123	0.212869	1
GO:0008284_positive_regulation_of_cell_proliferation	608	1.12664	0.213181	1
GO:1903201_regulation_of_oxidative_stress-induced_cell_death	45	1.55597	0.213232	1
GO:0044273_sulfur_compound_catabolic_process	44	1.55597	0.213232	1
GO:0032651_regulation_of_interleukin-1_beta_production	44	1.55597	0.213232	1
GO:0033866_nucleoside_bisphosphate_biosynthetic_process	45	1.55597	0.213232	1
GO:0030902_hindbrain_development	44	1.55597	0.213232	1
GO:0034030_ribonucleoside_bisphosphate_biosynthetic_process	45	1.55597	0.213232	1
GO:0034033_purine_nucleoside_bisphosphate_biosynthetic_process	45	1.55597	0.213232	1
GO:0060537_muscle_tissue_development	133	1.28776	0.213802	1
GO:0060070_canonical_Wnt_signaling_pathway	73	1.40713	0.214537	1
GO:1905330_regulation_of_morphogenesis_of_an_epithelium	73	1.40713	0.214537	1
GO:2000725_regulation_of_cardiac_muscle_cell_differentiation	17	2.01292	0.215511	1
GO:0003180_aortic_valve_morphogenesis	17	2.01292	0.215511	1
GO:0045922_negative_regulation_of_fatty_acid_metabolic_process	17	2.01292	0.215511	1
GO:0051497_negative_regulation_of_stress_fiber_assembly	17	2.01292	0.215511	1
GO:1902100_negative_regulation_of_metaphase/anaphase_transition_of_cell_cycle	17	2.01292	0.215511	1
GO:0031106_septin_ring_organization	17	2.01292	0.215511	1
GO:0070050_neuron_cellular_homeostasis	17	2.01292	0.215511	1
GO:0046068_cGMP_metabolic_process	17	2.01292	0.215511	1
GO:2000300_regulation_of_synaptic_vesicle_exocytosis	17	2.01292	0.215511	1
GO:0051402_neuron_apoptotic_process	17	2.01292	0.215511	1
GO:0010881_regulation_of_cardiac_muscle_contraction_by_regulation_of_the_release_of_sequestered_calcium_ion	17	2.01292	0.215511	1
GO:0030073_insulin_secretion	17	2.01292	0.215511	1
GO:0071634_regulation_of_transforming_growth_factor_beta_production	18	2.01292	0.215511	1
GO:0046386_deoxyribose_phosphate_catabolic_process	18	2.01292	0.215511	1
GO:0007405_neuroblast_proliferation	17	2.01292	0.215511	1
GO:0030132_clathrin_coat_of_coated_pit	17	2.01292	0.215511	1
GO:0005892_acetylcholine-gated_channel_complex	17	2.01292	0.215511	1
GO:0031430_M_band	17	2.01292	0.215511	1
GO:0035371_microtubule_plus-end	17	2.01292	0.215511	1
GO:0006733_oxidoreduction_coenzyme_metabolic_process	105	1.32999	0.216455	1
GO:0030048_actin_filament-based_movement	93	1.35016	0.216532	1
GO:0072524_pyridine-containing_compound_metabolic_process	95	1.35016	0.216532	1
GO:0016301_kinase_activity	752	1.11177	0.21666	1
GO:0006914_autophagy	156	1.26055	0.217747	1
GO:0061919_process_utilizing_autophagic_mechanism	156	1.26055	0.217747	1
GO:0035337_fatty-acyl-CoA_metabolic_process	36	1.62988	0.217899	1
GO:0090175_regulation_of_establishment_of_planar_polarity	35	1.62988	0.217899	1
GO:0010824_regulation_of_centrosome_duplication	35	1.62988	0.217899	1
GO:0031638_zymogen_activation	35	1.62988	0.217899	1
GO:0033572_transferrin_transport	36	1.62988	0.217899	1
GO:0006897_endocytosis	348	1.16615	0.219254	1
GO:1903578_regulation_of_ATP_metabolic_process	54	1.47924	0.219283	1
GO:0046328_regulation_of_JNK_cascade	144	1.2687	0.219584	1
GO:0035335_peptidyl-tyrosine_dephosphorylation	26	1.75505	0.219955	1
GO:0016339_calcium-dependent_cell-cell_adhesion_via_plasma_membrane_cell_adhesion_molecules	26	1.75505	0.219955	1
GO:0042407_cristae_formation	29	1.75505	0.219955	1
GO:0034367_protein-containing_complex_remodeling	26	1.75505	0.219955	1
GO:0006073_cellular_glucan_metabolic_process	26	1.75505	0.219955	1
GO:0046850_regulation_of_bone_remodeling	26	1.75505	0.219955	1
GO:0060420_regulation_of_heart_growth	26	1.75505	0.219955	1
GO:0044042_glucan_metabolic_process	26	1.75505	0.219955	1
GO:0045471_response_to_ethanol	27	1.75505	0.219955	1
GO:0004683_calmodulin-dependent_protein_kinase_activity	26	1.75505	0.219955	1
GO:0016417_S-acyltransferase_activity	27	1.75505	0.219955	1
GO:1903829_positive_regulation_of_cellular_protein_localization	230	1.20771	0.219962	1
GO:0043951_negative_regulation_of_cAMP-mediated_signaling	10	2.53418	0.22083	1
GO:0033005_positive_regulation_of_mast_cell_activation	11	2.53418	0.22083	1
GO:0048149_behavioral_response_to_ethanol	10	2.53418	0.22083	1
GO:0034379_very-low-density_lipoprotein_particle_assembly	10	2.53418	0.22083	1
GO:0008568_microtubule-severing_ATPase_activity	10	2.53418	0.22083	1
GO:0004952_dopamine_neurotransmitter_receptor_activity	10	2.53418	0.22083	1
GO:0015031_protein_transport	949	1.09774	0.221182	1
GO:0031227_intrinsic_component_of_endoplasmic_reticulum_membrane	138	1.27809	0.221283	1
GO:0010721_negative_regulation_of_cell_development	167	1.24575	0.222557	1
GO:0006026_aminoglycan_catabolic_process	64	1.42651	0.222835	1
GO:0032092_positive_regulation_of_protein_binding	65	1.42651	0.222835	1
GO:0004866_endopeptidase_inhibitor_activity	115	1.30183	0.224081	1
GO:0046822_regulation_of_nucleocytoplasmic_transport	74	1.38805	0.224758	1
GO:0090174_organelle_membrane_fusion	79	1.38805	0.224758	1
GO:0038023_signaling_receptor_activity	1247	1.08476	0.225251	1
GO:0010941_regulation_of_cell_death	1205	1.08553	0.225293	1
GO:1905477_positive_regulation_of_protein_localization_to_membrane	94	1.33573	0.225592	1
GO:0009150_purine_ribonucleotide_metabolic_process	311	1.17283	0.226446	1
GO:0010324_membrane_invagination	46	1.52132	0.226497	1
GO:0009132_nucleoside_diphosphate_metabolic_process	45	1.52132	0.226497	1
GO:0010596_negative_regulation_of_endothelial_cell_migration	45	1.52132	0.226497	1
GO:0048247_lymphocyte_chemotaxis	46	1.52132	0.226497	1
GO:0015908_fatty_acid_transport	45	1.52132	0.226497	1
GO:0044703_multi-organism_reproductive_process	387	1.15531	0.227055	1
GO:0016773_phosphotransferase_activity,_alcohol_group_as_acceptor	700	1.11069	0.2277	1
GO:0060271_cilium_assembly	314	1.16814	0.228366	1
GO:0019693_ribose_phosphate_metabolic_process	334	1.16377	0.230167	1
GO:0051279_regulation_of_release_of_sequestered_calcium_ion_into_cytosol	56	1.45227	0.231377	1
GO:0007584_response_to_nutrient	55	1.45227	0.231377	1
GO:0043270_positive_regulation_of_ion_transport	158	1.24427	0.23186	1
GO:0045665_negative_regulation_of_neuron_differentiation	116	1.29044	0.232387	1
GO:0030049_muscle_filament_sliding	36	1.58453	0.233019	1
GO:1902743_regulation_of_lamellipodium_organization	36	1.58453	0.233019	1
GO:0055013_cardiac_muscle_cell_development	36	1.58453	0.233019	1
GO:0033275_actin-myosin_filament_sliding	36	1.58453	0.233019	1
GO:0009179_purine_ribonucleoside_diphosphate_metabolic_process	36	1.58453	0.233019	1
GO:0009583_detection_of_light_stimulus	38	1.58453	0.233019	1
GO:0010799_regulation_of_peptidyl-threonine_phosphorylation	36	1.58453	0.233019	1
GO:0009135_purine_nucleoside_diphosphate_metabolic_process	36	1.58453	0.233019	1
GO:0045670_regulation_of_osteoclast_differentiation	36	1.58453	0.233019	1
GO:0032835_glomerulus_development	38	1.58453	0.233019	1
GO:0030119_AP-type_membrane_coat_adaptor_complex	37	1.58453	0.233019	1
GO:1903169_regulation_of_calcium_ion_transmembrane_transport	107	1.30454	0.233774	1
GO:0007254_JNK_cascade	65	1.4045	0.233999	1
GO:0070405_ammonium_ion_binding	67	1.4045	0.233999	1
GO:0008013_beta-catenin_binding	65	1.4045	0.233999	1
GO:0070507_regulation_of_microtubule_cytoskeleton_organization	146	1.25121	0.234259	1
GO:0019882_antigen_processing_and_presentation	149	1.25121	0.234259	1
GO:0043066_negative_regulation_of_apoptotic_process	611	1.11514	0.234545	1
GO:0042593_glucose_homeostasis	96	1.32161	0.234799	1
GO:0072521_purine-containing_compound_metabolic_process	366	1.15229	0.234935	1
GO:0009116_nucleoside_metabolic_process	75	1.36948	0.235157	1
GO:0035004_phosphatidylinositol_3-kinase_activity	76	1.36948	0.235157	1
GO:1905475_regulation_of_protein_localization_to_membrane	136	1.25917	0.236575	1
GO:0060142_regulation_of_syncytium_formation_by_plasma_membrane_fusion	18	1.90108	0.23746	1
GO:2000251_positive_regulation_of_actin_cytoskeleton_reorganization	18	1.90108	0.23746	1
GO:0010738_regulation_of_protein_kinase_A_signaling	18	1.90108	0.23746	1
GO:0086009_membrane_repolarization	19	1.90108	0.23746	1
GO:0046457_prostanoid_biosynthetic_process	18	1.90108	0.23746	1
GO:0002026_regulation_of_the_force_of_heart_contraction	18	1.90108	0.23746	1
GO:0009219_pyrimidine_deoxyribonucleotide_metabolic_process	19	1.90108	0.23746	1
GO:2000648_positive_regulation_of_stem_cell_proliferation	18	1.90108	0.23746	1
GO:0032506_cytokinetic_process	18	1.90108	0.23746	1
GO:0032185_septin_cytoskeleton_organization	18	1.90108	0.23746	1
GO:0006688_glycosphingolipid_biosynthetic_process	18	1.90108	0.23746	1
GO:0001516_prostaglandin_biosynthetic_process	18	1.90108	0.23746	1
GO:0060390_regulation_of_SMAD_protein_signal_transduction	18	1.90108	0.23746	1
GO:0009264_deoxyribonucleotide_catabolic_process	19	1.90108	0.23746	1
GO:0042417_dopamine_metabolic_process	19	1.90108	0.23746	1
GO:0051194_positive_regulation_of_cofactor_metabolic_process	18	1.90108	0.23746	1
GO:0010894_negative_regulation_of_steroid_biosynthetic_process	18	1.90108	0.23746	1
GO:0016628_oxidoreductase_activity,_acting_on_the_CH-CH_group_of_donors,_NAD_or_NADP_as_acceptor	18	1.90108	0.23746	1
GO:0052745_inositol_phosphate_phosphatase_activity	18	1.90108	0.23746	1
GO:0061778_intracellular_chloride_channel_activity	18	1.90108	0.23746	1
GO:0099095_ligand-gated_anion_channel_activity	18	1.90108	0.23746	1
GO:0005229_intracellular_calcium_activated_chloride_channel_activity	18	1.90108	0.23746	1
GO:0018279_protein_N-linked_glycosylation_via_asparagine	27	1.68997	0.237705	1
GO:0006693_prostaglandin_metabolic_process	27	1.68997	0.237705	1
GO:0006692_prostanoid_metabolic_process	27	1.68997	0.237705	1
GO:0043552_positive_regulation_of_phosphatidylinositol_3-kinase_activity	27	1.68997	0.237705	1
GO:0021761_limbic_system_development	27	1.68997	0.237705	1
GO:0045214_sarcomere_organization	27	1.68997	0.237705	1
GO:0000186_activation_of_MAPKK_activity	27	1.68997	0.237705	1
GO:0030686_90S_preribosome	28	1.68997	0.237705	1
GO:1902555_endoribonuclease_complex	27	1.68997	0.237705	1
GO:1905348_endonuclease_complex	27	1.68997	0.237705	1
GO:0043014_alpha-tubulin_binding	28	1.68997	0.237705	1
GO:0004629_phospholipase_C_activity	27	1.68997	0.237705	1
GO:0031667_response_to_nutrient_levels	213	1.20214	0.237725	1
GO:0007017_microtubule-based_process	551	1.11999	0.238638	1
GO:0019884_antigen_processing_and_presentation_of_exogenous_antigen	129	1.26841	0.238775	1
GO:0005615_extracellular_space	1026	1.08727	0.238954	1
GO:0009141_nucleoside_triphosphate_metabolic_process	165	1.23629	0.239058	1
GO:0008509_anion_transmembrane_transporter_activity	299	1.16569	0.240014	1
GO:0010812_negative_regulation_of_cell-substrate_adhesion	46	1.48818	0.240018	1
GO:0051926_negative_regulation_of_calcium_ion_transport	47	1.48818	0.240018	1
GO:0044291_cell-cell_contact_zone	46	1.48818	0.240018	1
GO:0008028_monocarboxylic_acid_transmembrane_transporter_activity	49	1.48818	0.240018	1
GO:2000058_regulation_of_ubiquitin-dependent_protein_catabolic_process	117	1.27926	0.240814	1
GO:0033157_regulation_of_intracellular_protein_transport	149	1.24264	0.241746	1
GO:2000027_regulation_of_organ_morphogenesis	106	1.29217	0.242632	1
GO:0071560_cellular_response_to_transforming_growth_factor_beta_stimulus	106	1.29217	0.242632	1
GO:0007166_cell_surface_receptor_signaling_pathway	1707	1.06634	0.242735	1
GO:0000226_microtubule_cytoskeleton_organization	398	1.13977	0.243499	1
GO:0048365_Rac_GTPase_binding	58	1.42628	0.243689	1
GO:0071310_cellular_response_to_organic_substance	1654	1.06705	0.243924	1
GO:0034767_positive_regulation_of_ion_transmembrane_transport	97	1.30778	0.244145	1
GO:0009755_hormone-mediated_signaling_pathway	89	1.32704	0.245235	1
GO:0044706_multi-multicellular_organism_process	67	1.38315	0.245352	1
GO:0006275_regulation_of_DNA_replication	77	1.3514	0.245726	1
GO:0098862_cluster_of_actin-based_cell_projections	76	1.3514	0.245726	1
GO:0022411_cellular_component_disassembly	343	1.14923	0.246648	1
GO:0016485_protein_processing	127	1.25837	0.246928	1
GO:0016236_macroautophagy	129	1.25837	0.246928	1
GO:0048002_antigen_processing_and_presentation_of_peptide_antigen	130	1.25837	0.246928	1
GO:0050707_regulation_of_cytokine_secretion	129	1.25837	0.246928	1
GO:0006644_phospholipid_metabolic_process	307	1.15728	0.247081	1
GO:0007204_positive_regulation_of_cytosolic_calcium_ion_concentration	206	1.19899	0.247339	1
GO:2000351_regulation_of_endothelial_cell_apoptotic_process	38	1.54163	0.248423	1
GO:0070169_positive_regulation_of_biomineral_tissue_development	37	1.54163	0.248423	1
GO:0042775_mitochondrial_ATP_synthesis_coupled_electron_transport	40	1.54163	0.248423	1
GO:0046148_pigment_biosynthetic_process	37	1.54163	0.248423	1
GO:0071526_semaphorin-plexin_signaling_pathway	37	1.54163	0.248423	1
GO:0005109_frizzled_binding	37	1.54163	0.248423	1
GO:1902903_regulation_of_supramolecular_fiber_organization	266	1.1681	0.25053	1
GO:0009165_nucleotide_biosynthetic_process	196	1.20191	0.250724	1
GO:0060089_molecular_transducer_activity	1257	1.0752	0.251645	1
GO:0044282_small_molecule_catabolic_process	341	1.14579	0.251669	1
GO:0006122_mitochondrial_electron_transport,_ubiquinol_to_cytochrome_c	11	2.28076	0.251702	1
GO:2000727_positive_regulation_of_cardiac_muscle_cell_differentiation	10	2.28076	0.251702	1
GO:0050713_negative_regulation_of_interleukin-1_beta_secretion	10	2.28076	0.251702	1
GO:1900273_positive_regulation_of_long-term_synaptic_potentiation	10	2.28076	0.251702	1
GO:0030948_negative_regulation_of_vascular_endothelial_growth_factor_receptor_signaling_pathway	10	2.28076	0.251702	1
GO:0010225_response_to_UV-C	10	2.28076	0.251702	1
GO:0034315_regulation_of_Arp2/3_complex-mediated_actin_nucleation	10	2.28076	0.251702	1
GO:0003300_cardiac_muscle_hypertrophy	10	2.28076	0.251702	1
GO:0070885_negative_regulation_of_calcineurin-NFAT_signaling_cascade	10	2.28076	0.251702	1
GO:0031953_negative_regulation_of_protein_autophosphorylation	10	2.28076	0.251702	1
GO:0048799_animal_organ_maturation	10	2.28076	0.251702	1
GO:0051709_regulation_of_killing_of_cells_of_other_organism	10	2.28076	0.251702	1
GO:1990253_cellular_response_to_leucine_starvation	10	2.28076	0.251702	1
GO:0045835_negative_regulation_of_meiotic_nuclear_division	10	2.28076	0.251702	1
GO:0042989_sequestering_of_actin_monomers	10	2.28076	0.251702	1
GO:0044539_long-chain_fatty_acid_import	10	2.28076	0.251702	1
GO:0032930_positive_regulation_of_superoxide_anion_generation	11	2.28076	0.251702	1
GO:0046852_positive_regulation_of_bone_remodeling	10	2.28076	0.251702	1
GO:0106057_negative_regulation_of_calcineurin-mediated_signaling	10	2.28076	0.251702	1
GO:1901072_glucosamine-containing_compound_catabolic_process	10	2.28076	0.251702	1
GO:1901077_regulation_of_relaxation_of_muscle	11	2.28076	0.251702	1
GO:0043652_engulfment_of_apoptotic_cell	10	2.28076	0.251702	1
GO:0030318_melanocyte_differentiation	10	2.28076	0.251702	1
GO:0070306_lens_fiber_cell_differentiation	10	2.28076	0.251702	1
GO:0042220_response_to_cocaine	11	2.28076	0.251702	1
GO:0060419_heart_growth	10	2.28076	0.251702	1
GO:0006054_N-acetylneuraminate_metabolic_process	10	2.28076	0.251702	1
GO:0060135_maternal_process_involved_in_female_pregnancy	10	2.28076	0.251702	1
GO:0051712_positive_regulation_of_killing_of_cells_of_other_organism	10	2.28076	0.251702	1
GO:0097503_sialylation	10	2.28076	0.251702	1
GO:0035246_peptidyl-arginine_N-methylation	10	2.28076	0.251702	1
GO:0060544_regulation_of_necroptotic_process	10	2.28076	0.251702	1
GO:0052803_imidazole-containing_compound_metabolic_process	10	2.28076	0.251702	1
GO:0089718_amino_acid_import_across_plasma_membrane	10	2.28076	0.251702	1
GO:0045408_regulation_of_interleukin-6_biosynthetic_process	10	2.28076	0.251702	1
GO:0001921_positive_regulation_of_receptor_recycling	10	2.28076	0.251702	1
GO:0007622_rhythmic_behavior	10	2.28076	0.251702	1
GO:0090280_positive_regulation_of_calcium_ion_import	10	2.28076	0.251702	1
GO:0032926_negative_regulation_of_activin_receptor_signaling_pathway	10	2.28076	0.251702	1
GO:0019934_cGMP-mediated_signaling	10	2.28076	0.251702	1
GO:0048512_circadian_behavior	10	2.28076	0.251702	1
GO:0043011_myeloid_dendritic_cell_differentiation	10	2.28076	0.251702	1
GO:0005980_glycogen_catabolic_process	10	2.28076	0.251702	1
GO:0044320_cellular_response_to_leptin_stimulus	10	2.28076	0.251702	1
GO:0060294_cilium_movement_involved_in_cell_motility	11	2.28076	0.251702	1
GO:0043090_amino_acid_import	10	2.28076	0.251702	1
GO:0045780_positive_regulation_of_bone_resorption	10	2.28076	0.251702	1
GO:0048009_insulin-like_growth_factor_receptor_signaling_pathway	10	2.28076	0.251702	1
GO:0001682_tRNA_5'-leader_removal	10	2.28076	0.251702	1
GO:0046621_negative_regulation_of_organ_growth	10	2.28076	0.251702	1
GO:0072321_chaperone-mediated_protein_transport	10	2.28076	0.251702	1
GO:0006285_base-excision_repair,_AP_site_formation	10	2.28076	0.251702	1
GO:0030285_integral_component_of_synaptic_vesicle_membrane	10	2.28076	0.251702	1
GO:0031414_N-terminal_protein_acetyltransferase_complex	10	2.28076	0.251702	1
GO:0008503_benzodiazepine_receptor_activity	10	2.28076	0.251702	1
GO:0003746_translation_elongation_factor_activity	10	2.28076	0.251702	1
GO:0017153_sodium:dicarboxylate_symporter_activity	10	2.28076	0.251702	1
GO:0031681_G-protein_beta-subunit_binding	10	2.28076	0.251702	1
GO:0005092_GDP-dissociation_inhibitor_activity	10	2.28076	0.251702	1
GO:0004697_protein_kinase_C_activity	10	2.28076	0.251702	1
GO:0015467_G-protein_activated_inward_rectifier_potassium_channel_activity	10	2.28076	0.251702	1
GO:0004966_galanin_receptor_activity	10	2.28076	0.251702	1
GO:0000280_nuclear_division	228	1.18309	0.253116	1
GO:0006661_phosphatidylinositol_biosynthetic_process	98	1.29424	0.253625	1
GO:0070482_response_to_oxygen_levels	160	1.22062	0.253724	1
GO:1901293_nucleoside_phosphate_biosynthetic_process	207	1.19297	0.253894	1
GO:0043547_positive_regulation_of_GTPase_activity	186	1.20517	0.254162	1
GO:0035579_specific_granule_membrane	91	1.31173	0.255289	1
GO:1903432_regulation_of_TORC1_signaling	29	1.62954	0.255772	1
[truncated: 9,629 more rows]

## Sheet: Supp Table 4
Term	N genes	Odds Ratio	P	Padj
GO:0004984_olfactory_receptor_activity	281	6.40352	2.70208e-51	1.8974e-47
GO:0004888_transmembrane_signaling_receptor_activity	1085	3.31232	5.24718e-50	3.68457e-46
GO:0038023_signaling_receptor_activity	1247	3.11092	5.60932e-49	3.93886e-45
GO:0060089_molecular_transducer_activity	1257	3.08351	2.32739e-48	1.63429e-44
GO:0031424_keratinization	198	4.9042	1.75106e-25	1.2296e-21
GO:0030216_keratinocyte_differentiation	234	4.45413	6.44635e-25	4.52663e-21
GO:0009913_epidermal_cell_differentiation	253	4.21132	4.36718e-24	3.06663e-20
GO:0008544_epidermis_development	302	3.84556	1.05596e-23	7.41494e-20
GO:0007186_G-protein_coupled_receptor_signaling_pathway	898	2.54037	1.93523e-23	1.35892e-19
GO:0043588_skin_development	276	3.80638	1.83755e-21	1.29033e-17
GO:0007606_sensory_perception_of_chemical_stimulus	157	5.04169	1.96619e-20	1.38066e-16
GO:0007608_sensory_perception_of_smell	100	5.75048	5.84676e-17	4.1056e-13
GO:0005549_odorant_binding	86	6.17508	8.87976e-17	6.23537e-13
GO:0030855_epithelial_cell_differentiation	459	2.7339	1.82132e-16	1.27893e-12
GO:0007600_sensory_perception	346	2.93597	7.4179e-15	5.20885e-11
GO:0006955_immune_response	1148	1.96026	3.70225e-14	2.59972e-10
GO:0006952_defense_response	756	2.14829	3.5071e-13	2.46268e-09
GO:0005615_extracellular_space	1026	1.95341	7.71041e-13	5.41425e-09
GO:0005576_extracellular_region	1808	1.69948	2.0343e-12	1.42849e-08
GO:0070268_cornification	110	4.32128	2.36401e-12	1.66001e-08
GO:0006959_humoral_immune_response	190	3.34983	6.82632e-12	4.79344e-08
GO:0042742_defense_response_to_bacterium	157	3.65652	1.35601e-11	9.52191e-08
GO:0060429_epithelium_development	643	2.13087	1.43919e-11	1.0106e-07
GO:0098542_defense_response_to_other_organism	255	2.92439	2.4182e-11	1.69806e-07
GO:0043207_response_to_external_biotic_stimulus	505	2.25909	6.07038e-11	4.26262e-07
GO:0051707_response_to_other_organism	505	2.25909	6.07038e-11	4.26262e-07
GO:0050877_nervous_system_process	557	2.17796	9.27218e-11	6.51093e-07
GO:0044421_extracellular_region_part	1198	1.76688	1.81437e-10	1.27405e-06
GO:0051704_multi-organism_process	1151	1.78199	2.27288e-10	1.59602e-06
GO:0002376_immune_system_process	1809	1.61962	2.51498e-10	1.76602e-06
GO:0009607_response_to_biotic_stimulus	524	2.17244	3.53136e-10	2.47972e-06
GO:0003008_system_process	994	1.80837	7.50985e-10	5.27342e-06
GO:0019730_antimicrobial_humoral_response	106	3.92802	1.22945e-09	8.63318e-06
GO:0050776_regulation_of_immune_response	778	1.90356	1.58655e-09	1.11408e-05
GO:0052695_cellular_glucuronidation	18	10.1286	5.69147e-09	3.99655e-05
GO:0009617_response_to_bacterium	308	2.45195	6.26063e-09	4.39621e-05
GO:0009888_tissue_development	1005	1.71331	2.32843e-08	0.000163502
GO:0004867_serine-type_endopeptidase_inhibitor_activity	49	5.03142	6.01885e-08	0.000422644
GO:0019585_glucuronate_metabolic_process	23	7.8248	6.39269e-08	0.000448894
GO:0006063_uronic_acid_metabolic_process	23	7.8248	6.39269e-08	0.000448894
GO:0006805_xenobiotic_metabolic_process	105	3.47132	6.66712e-08	0.000468165
GO:0044703_multi-organism_reproductive_process	387	2.15987	9.06744e-08	0.000636716
GO:0009410_response_to_xenobiotic_stimulus	135	3.08423	1.16401e-07	0.00081737
GO:0061135_endopeptidase_regulator_activity	120	3.19954	1.28455e-07	0.000902009
GO:0004866_endopeptidase_inhibitor_activity	115	3.23765	1.5724e-07	0.00110414
GO:0048513_animal_organ_development	1586	1.52652	1.76541e-07	0.00123967
GO:0052697_xenobiotic_glucuronidation	11	11.4571	2.79254e-07	0.00196092
GO:0071466_cellular_response_to_xenobiotic_stimulus	121	3.12731	3.02063e-07	0.00212108
GO:0030414_peptidase_inhibitor_activity	119	3.12731	3.02063e-07	0.00212108
GO:0002682_regulation_of_immune_system_process	1152	1.60246	3.62138e-07	0.00254293
GO:0050830_defense_response_to_Gram-positive_bacterium	73	4.01589	6.859e-07	0.00481639
GO:0019953_sexual_reproduction	333	2.1478	8.46083e-07	0.0059412
GO:0015020_glucuronosyltransferase_activity	29	5.93415	9.13086e-07	0.00641169
GO:0004497_monooxygenase_activity	83	3.46592	1.19485e-06	0.00839023
MP:0001793_altered_susceptibility_to_infection	474	1.87091	2.30591e-06	0.010621
GO:0050829_defense_response_to_Gram-negative_bacterium	74	3.71258	3.37813e-06	0.0237212
GO:0061134_peptidase_regulator_activity	144	2.6784	3.66145e-06	0.0257107
MP:0002406_increased_susceptibility_to_infection	389	1.94748	3.66905e-06	0.0168997
MP:0008559_abnormal_interferon-gamma_secretion	223	2.2894	3.92543e-06	0.0180805
MP:0002723_abnormal_immune_serum_protein_physiology	890	1.60668	4.25433e-06	0.0195954
MP:0005025_abnormal_response_to_infection	509	1.81037	4.35423e-06	0.0200556
GO:0009593_detection_of_chemical_stimulus	73	3.60148	5.00083e-06	0.0351159
GO:0050727_regulation_of_inflammatory_response	236	2.231	5.50765e-06	0.0386747
GO:0031347_regulation_of_defense_response	537	1.78034	6.52961e-06	0.0458509
GO:0045087_innate_immune_response	381	1.95184	6.60837e-06	0.046404
GO:0022414_reproductive_process	585	1.74643	7.5014e-06	0.0526748
GO:0000003_reproduction	589	1.73369	9.50228e-06	0.066725
GO:0009812_flavonoid_metabolic_process	12	9.36404	1.04828e-05	0.0736103
MP:0008555_abnormal_interferon_secretion	261	2.09596	1.43864e-05	0.0662637
GO:0050907_detection_of_chemical_stimulus_involved_in_sensory_perception	44	4.30051	2.02342e-05	0.142085
GO:0050912_detection_of_chemical_stimulus_involved_in_sensory_perception_of_taste	44	4.30051	2.02342e-05	0.142085
MP:0008567_decreased_interferon-gamma_secretion	135	2.55779	2.08083e-05	0.0958431
GO:0004930_G-protein_coupled_receptor_activity	336	1.92706	2.41109e-05	0.169307
GO:0050778_positive_regulation_of_immune_response	533	1.72424	2.47015e-05	0.173454
GO:0061844_antimicrobial_humoral_immune_response_mediated_by_antimicrobial_peptide	67	3.40802	2.61526e-05	0.183643
GO:0001580_detection_of_chemical_stimulus_involved_in_sensory_perception_of_bitter_taste	40	4.33749	3.50742e-05	0.246291
GO:0050913_sensory_perception_of_bitter_taste	41	4.22324	4.44595e-05	0.312194
GO:1901618_organic_hydroxy_compound_transmembrane_transporter_activity	38	4.22324	4.44595e-05	0.312194
GO:0002697_regulation_of_immune_effector_process	281	1.97983	4.95125e-05	0.347677
GO:0004857_enzyme_inhibitor_activity	269	1.99564	4.99011e-05	0.350406
GO:0002920_regulation_of_humoral_immune_response	57	3.48241	5.43146e-05	0.381397
GO:0002684_positive_regulation_of_immune_system_process	743	1.57298	5.90958e-05	0.414971
GO:0050909_sensory_perception_of_taste	50	3.73829	7.56422e-05	0.53116
GO:0002673_regulation_of_acute_inflammatory_response	74	2.98666	0.000116329	0.816861
GO:0002252_immune_effector_process	781	1.52964	0.000116606	0.818804
MP:0009787_increased_susceptibility_to_infection_induced_morbidity/mortality	115	2.51981	0.000117502	0.541214
MP:0003009_abnormal_cytokine_secretion	543	1.63607	0.000120955	0.55712
GO:0032504_multicellular_organism_reproduction	302	1.89573	0.000122122	0.857542
GO:0010466_negative_regulation_of_peptidase_activity	132	2.38725	0.00014034	0.985465
GO:0004806_triglyceride_lipase_activity	22	5.20268	0.000140588	0.987208
GO:0002764_immune_response-regulating_signaling_pathway	352	1.80485	0.000144774	1
GO:0007586_digestion	57	3.27581	0.000160953	1
GO:0007338_single_fertilization	77	2.94967	0.000197818	1
GO:0042834_peptidoglycan_binding	15	6.53677	0.000201631	1
GO:0009605_response_to_external_stimulus	1144	1.41834	0.00020856	1
GO:0008395_steroid_hydroxylase_activity	34	4.04236	0.000213746	1
MP:0009643_abnormal_urine_homeostasis	360	1.75565	0.000231594	1
GO:0002253_activation_of_immune_response	376	1.74417	0.000236333	1
MP:0002498_abnormal_acute_inflammation	280	1.85229	0.000260512	1
MP:0009785_altered_susceptibility_to_infection_induced_morbidity/mortality	160	2.16922	0.000268722	1
GO:0006968_cellular_defense_response	55	3.2436	0.000278274	1
GO:0030449_regulation_of_complement_activation	48	3.41293	0.000284605	1
GO:2000257_regulation_of_protein_activation_cascade	48	3.41293	0.000284605	1
GO:0022412_cellular_process_involved_in_reproduction_in_multicellular_organism	157	2.19308	0.0002869	1
GO:0008392_arachidonic_acid_epoxygenase_activity	15	6.09942	0.000287399	1
GO:0008391_arachidonic_acid_monooxygenase_activity	15	6.09942	0.000287399	1
GO:0015370_solute:sodium_symporter_activity	60	3.05686	0.000311477	1
GO:0010951_negative_regulation_of_endopeptidase_activity	125	2.33429	0.000323299	1
MP:0003036_vertebral_transformation	89	2.60753	0.000365519	1
GO:0050906_detection_of_stimulus_involved_in_sensory_perception	67	2.91115	0.00049282	1
GO:0008202_steroid_metabolic_process	175	2.04804	0.000508785	1
GO:0051606_detection_of_stimulus	182	2.04804	0.000508785	1
GO:0042738_exogenous_drug_catabolic_process	22	4.67999	0.000557575	1
GO:0007276_gamete_generation	257	1.8624	0.000575074	1
MP:0002148_abnormal_hypersensitivity_reaction	152	2.11631	0.000588563	1
GO:0002286_T_cell_activation_involved_in_immune_response	45	3.30853	0.000592382	1
GO:0042737_drug_catabolic_process	115	2.31561	0.000600781	1
GO:0009566_fertilization	86	2.64601	0.000603522	1
GO:0002768_immune_response-regulating_cell_surface_receptor_signaling_pathway	269	1.82234	0.000622741	1
GO:0019840_isoprenoid_binding	28	4.08716	0.000659279	1
GO:0005501_retinoid_binding	28	4.08716	0.000659279	1
GO:0034754_cellular_hormone_metabolic_process	74	2.70653	0.000678992	1
MP:0008496_decreased_IgG2a_level	73	2.70653	0.000678992	1
GO:0035036_sperm-egg_recognition	35	3.7031	0.000710172	1
MP:0011719_abnormal_natural_killer_cell_mediated_cytotoxicity	59	2.9132	0.000723581	1
GO:0008227_G-protein_coupled_amine_receptor_activity	56	3.02575	0.000783937	1
GO:0008194_UDP-glycosyltransferase_activity	135	2.15798	0.000876412	1
MP:0005070_impaired_natural_killer_cell_mediated_cytotoxicity	54	2.96968	0.000915035	1
GO:0030545_receptor_regulator_activity	348	1.68515	0.000943361	1
GO:0048609_multicellular_organismal_reproductive_process	290	1.76432	0.000949053	1
GO:0009897_external_side_of_plasma_membrane	195	1.93571	0.000963589	1
GO:0072376_protein_activation_cascade	61	2.81708	0.000967593	1
GO:0002366_leukocyte_activation_involved_in_immune_response	566	1.51954	0.00100671	1
GO:0002250_adaptive_immune_response	104	2.31612	0.00100715	1
MP:0008713_abnormal_cytokine_level	322	1.69687	0.00103584	1
GO:0019731_antibacterial_humoral_response	38	3.49709	0.00104953	1
GO:0016705_oxidoreductase_activity,_acting_on_paired_donors,_with_incorporation_or_reduction_of_molecular_oxygen	136	2.12574	0.00105449	1
GO:0015294_solute:cation_symporter_activity	90	2.42058	0.00109141	1
MP:0008835_abnormal_intercellular_signaling_peptide_or_protein_level	332	1.68042	0.00110808	1
GO:0019932_second-messenger-mediated_signaling	237	1.81843	0.00113536	1
GO:0016324_apical_plasma_membrane	152	2.03963	0.00117429	1
GO:0001775_cell_activation	823	1.42063	0.00118601	1
GO:0002263_cell_activation_involved_in_immune_response	570	1.50837	0.00119596	1
GO:0006082_organic_acid_metabolic_process	824	1.41752	0.00119864	1
GO:0007283_spermatogenesis	206	1.90538	0.00120865	1
GO:0015293_symporter_activity	91	2.39387	0.00122144	1
GO:0030141_secretory_granule	712	1.45007	0.00123188	1
GO:0006954_inflammatory_response	231	1.82344	0.00125444	1
GO:0016712_oxidoreductase_activity,_acting_on_paired_donors,_with_incorporation_or_reduction_of_molecular_oxygen,_reduced_flavin_or_flavoprotein_as_one_donor,_and_incorporation_of_one_atom_of_oxygen	20	4.57399	0.00126627	1
GO:0001972_retinoic_acid_binding	15	5.33421	0.00126796	1
GO:0045321_leukocyte_activation	716	1.44581	0.0013284	1
MP:0020176_abnormal_IgG2a_level	131	2.11855	0.00136213	1
GO:0032101_regulation_of_response_to_external_stimulus	552	1.50691	0.00140369	1
MP:0001800_abnormal_humoral_immune_response	458	1.55641	0.00146728	1
GO:0005126_cytokine_receptor_binding	227	1.82045	0.00148361	1
MP:0013802_abnormal_IgG2_level	165	1.9725	0.00149748	1
GO:0019229_regulation_of_vasoconstriction	39	3.31273	0.00151252	1
GO:0019752_carboxylic_acid_metabolic_process	724	1.43356	0.00156296	1
GO:0006721_terpenoid_metabolic_process	86	2.39899	0.0015837	1
GO:0099503_secretory_vesicle	807	1.41032	0.00159333	1
MP:0020186_altered_susceptibility_to_bacterial_infection	284	1.70748	0.00164433	1
MP:0004800_decreased_susceptibility_to_experimental_autoimmune_encephalomyelitis	72	2.54589	0.00166265	1
GO:0071357_cellular_response_to_type_I_interferon	65	2.64332	0.00166729	1
GO:0060337_type_I_interferon_signaling_pathway	65	2.64332	0.00166729	1
MP:0005652_sex_reversal	16	5.0009	0.00169695	1
MP:0002490_abnormal_immunoglobulin_level	425	1.5679	0.00175408	1
GO:0016021_integral_component_of_membrane	1944	1.26443	0.00178014	1
MP:0005351_decreased_susceptibility_to_autoimmune_disorder	150	2.00283	0.0017857	1
MP:0002459_abnormal_B_cell_physiology	509	1.51374	0.0018031	1
MP:0001805_decreased_IgG_level	209	1.8317	0.00181123	1
GO:0009072_aromatic_amino_acid_family_metabolic_process	33	3.4668	0.00184671	1
GO:0007281_germ_cell_development	98	2.29259	0.00188173	1
GO:0052547_regulation_of_peptidase_activity	273	1.71653	0.00190834	1
GO:0031406_carboxylic_acid_binding	126	2.09399	0.00192635	1
MP:0002420_abnormal_adaptive_immunity	1213	1.32639	0.0019555	1
GO:0009988_cell-cell_recognition	47	2.98596	0.00198739	1
MP:0004618_thoracic_vertebral_transformation	47	2.98596	0.00198739	1
GO:0048232_male_gamete_generation	215	1.83796	0.00200059	1
GO:0002757_immune_response-activating_signal_transduction	325	1.65445	0.00200453	1
GO:0005539_glycosaminoglycan_binding	122	2.12031	0.00207844	1
GO:0032787_monocarboxylic_acid_metabolic_process	378	1.58853	0.00210126	1
GO:1990266_neutrophil_migration	76	2.47694	0.00211672	1
GO:0005996_monosaccharide_metabolic_process	132	2.06108	0.00229849	1
GO:0009952_anterior/posterior_pattern_specification	83	2.37541	0.00229872	1
GO:0033293_monocarboxylic_acid_binding	54	2.75593	0.00241594	1
GO:0007286_spermatid_development	69	2.52622	0.00243409	1
GO:0005887_integral_component_of_plasma_membrane	1372	1.3002	0.00244069	1
MP:0005502_abnormal_renal/urinary_system_physiology	545	1.47675	0.0024967	1
MP:0001211_wrinkled_skin	23	3.97634	0.0025865	1
GO:0045861_negative_regulation_of_proteolysis	207	1.80162	0.00262879	1
GO:0006956_complement_activation	35	3.26841	0.00265112	1
MP:0001876_decreased_inflammatory_response	233	1.74848	0.00267042	1
GO:0097529_myeloid_leukocyte_migration	95	2.26663	0.00271165	1
GO:0015850_organic_hydroxy_compound_transport	91	2.26663	0.00271165	1
GO:0003002_regionalization	131	2.02918	0.00272988	1
GO:0034340_response_to_type_I_interferon	69	2.48964	0.00274682	1
MP:0020174_abnormal_IgG_level	331	1.61361	0.00276537	1
GO:0060326_cell_chemotaxis	169	1.90107	0.00282366	1
GO:0071280_cellular_response_to_copper_ion	19	4.44502	0.00288505	1
GO:0009620_response_to_fungus	20	4.44502	0.00288505	1
GO:0007187_G-protein_coupled_receptor_signaling_pathway,_coupled_to_cyclic_nucleotide_second_messenger	200	1.80695	0.0029096	1
GO:0002758_innate_immune_response-activating_signal_transduction	154	1.95115	0.00292215	1
GO:0046943_carboxylic_acid_transmembrane_transporter_activity	150	1.95115	0.00292215	1
GO:0005125_cytokine_activity	148	1.95115	0.00292215	1
GO:0043901_negative_regulation_of_multi-organism_process	139	1.98056	0.00295366	1
MP:0010377_abnormal_gut_flora_balance	13	5.2727	0.00295767	1
MP:0001790_abnormal_immune_system_physiology	1935	1.24815	0.00297043	1
GO:0097530_granulocyte_migration	79	2.38011	0.00298829	1
GO:0002285_lymphocyte_activation_involved_in_immune_response	71	2.45396	0.00309196	1
GO:0005342_organic_acid_transmembrane_transporter_activity	152	1.93789	0.00316044	1
MP:0002421_abnormal_cell-mediated_immunity	1191	1.31013	0.00322418	1
MP:0010766_abnormal_NK_cell_physiology	93	2.21755	0.00332039	1
GO:0006690_icosanoid_metabolic_process	80	2.34962	0.00333756	1
MP:0002412_increased_susceptibility_to_bacterial_infection	226	1.73573	0.0033566	1
GO:0031226_intrinsic_component_of_plasma_membrane	1437	1.28203	0.00337243	1
GO:0003823_antigen_binding	45	2.9271	0.00342687	1
GO:0030593_neutrophil_chemotaxis	71	2.41929	0.00347198	1
MP:0008495_decreased_IgG1_level	110	2.1031	0.00348452	1
GO:0007204_positive_regulation_of_cytosolic_calcium_ion_concentration	206	1.7796	0.00355198	1
GO:0004875_complement_receptor_activity	10	6.34453	0.00366171	1
GO:0070613_regulation_of_protein_processing	95	2.194	0.00366486	1
GO:0015291_secondary_active_transmembrane_transporter_activity	177	1.83613	0.00367668	1
GO:0022600_digestive_system_process	38	3.09147	0.00371379	1
GO:0044364_disruption_of_cells_of_other_organism	41	3.09147	0.00371379	1
GO:0031640_killing_of_cells_of_other_organism	41	3.09147	0.00371379	1
MP:0003945_abnormal_lymphocyte_physiology	820	1.36643	0.00374495	1
GO:0048515_spermatid_differentiation	73	2.38558	0.00388943	1
GO:0048525_negative_regulation_of_viral_process	87	2.23835	0.00390626	1
GO:1901606_alpha-amino_acid_catabolic_process	87	2.23835	0.00390626	1
GO:0042573_retinoic_acid_metabolic_process	14	4.89668	0.00394019	1
GO:0015125_bile_acid_transmembrane_transporter_activity	14	4.89668	0.00394019	1
MP:0004617_sacral_vertebral_transformation	14	4.89668	0.00394019	1
GO:0072503_cellular_divalent_inorganic_cation_homeostasis	342	1.57936	0.00394107	1
MP:0001819_abnormal_immune_cell_physiology	1179	1.30299	0.00401072	1
GO:0002274_myeloid_leukocyte_activation	524	1.46023	0.00403289	1
GO:0052548_regulation_of_endopeptidase_activity	260	1.66702	0.00416825	1
MP:0020185_altered_susceptibility_to_viral_infection	153	1.88658	0.00428422	1
GO:0072507_divalent_inorganic_cation_homeostasis	353	1.56243	0.00431171	1
GO:0031349_positive_regulation_of_defense_response	312	1.60398	0.00444081	1
GO:1903317_regulation_of_protein_maturation	97	2.14809	0.00444276	1
MP:0013760_abnormal_T-helper_cell_morphology	98	2.14809	0.00444276	1
MP:0013804_decreased_IgG2_level	97	2.14809	0.00444276	1
GO:0002706_regulation_of_lymphocyte_mediated_immunity	106	2.09336	0.00451682	1
GO:0034114_regulation_of_heterotypic_cell-cell_adhesion	20	4.00054	0.0046233	1
GO:0019748_secondary_metabolic_process	32	3.21606	0.00466014	1
GO:0006641_triglyceride_metabolic_process	52	2.64065	0.00467579	1
GO:0030667_secretory_granule_membrane	274	1.64131	0.00468248	1
MP:0008751_abnormal_interleukin_level	224	1.70675	0.0047577	1
GO:0043177_organic_acid_binding	137	1.92492	0.00481516	1
GO:0071621_granulocyte_chemotaxis	74	2.32078	0.00484741	1
MP:0002442_abnormal_leukocyte_physiology	1156	1.29803	0.00486868	1
GO:0048018_receptor_ligand_activity	312	1.59324	0.00491889	1
MP:0002460_decreased_immunoglobulin_level	263	1.6474	0.00492908	1
GO:0045078_positive_regulation_of_interferon-gamma_biosynthetic_process	10	5.71064	0.00513136	1
GO:0043011_myeloid_dendritic_cell_differentiation	10	5.71064	0.00513136	1
MP:0001939_secondary_sex_reversal	10	5.71064	0.00513136	1
GO:0055065_metal_ion_homeostasis	452	1.47785	0.00532773	1
MP:0002418_increased_susceptibility_to_viral_infection	114	2.01041	0.00539729	1
GO:0045177_apical_part_of_cell	181	1.7748	0.00552323	1
GO:0032649_regulation_of_interferon-gamma_production	68	2.35678	0.00567002	1
GO:0005859_muscle_myosin_complex	21	3.80922	0.00574231	1
MP:0004751_increased_length_of_allograft_survival	21	3.80922	0.00574231	1
MP:0002461_increased_immunoglobulin_level	245	1.65391	0.00576879	1
GO:0097223_sperm_part	91	2.13957	0.00577618	1
GO:0009063_cellular_amino_acid_catabolic_process	107	2.03439	0.00588732	1
GO:0010817_regulation_of_hormone_levels	331	1.5562	0.00590755	1
MP:0002988_decreased_urine_osmolality	48	2.67728	0.00606224	1
MP:0009788_increased_susceptibility_to_bacterial_infection_induced_morbidity/mortality	70	2.3223	0.00632659	1
GO:0003006_developmental_process_involved_in_reproduction	244	1.65396	0.00641819	1
GO:0050832_defense_response_to_fungus	18	4.28447	0.00659861	1
GO:0002220_innate_immune_response_activating_cell_surface_receptor_signaling_pathway	66	2.3995	0.00661741	1
GO:0051480_regulation_of_cytosolic_calcium_ion_concentration	234	1.66136	0.00675055	1
GO:0018149_peptide_cross-linking	48	2.62139	0.00692099	1
GO:0006882_cellular_zinc_ion_homeostasis	29	3.26595	0.00692145	1
GO:0002526_acute_inflammatory_response	29	3.26595	0.00692145	1
GO:0045088_regulation_of_innate_immune_response	321	1.55674	0.00695091	1
GO:0005796_Golgi_lumen	100	2.09336	0.00695285	1
GO:0019373_epoxygenase_P450_pathway	11	5.19133	0.00697412	1
GO:0019865_immunoglobulin_binding	11	5.19133	0.00697412	1
GO:0030595_leukocyte_chemotaxis	112	1.99689	0.00697698	1
GO:0006720_isoprenoid_metabolic_process	101	2.04128	0.00699479	1
GO:0031341_regulation_of_cell_killing	72	2.28909	0.00704254	1
MP:0002531_abnormal_type_I_hypersensitivity_reaction	70	2.28909	0.00704254	1
GO:0042445_hormone_metabolic_process	128	1.9099	0.00735311	1
GO:0043436_oxoacid_metabolic_process	802	1.33558	0.00748426	1
MP:0004616_lumbar_vertebral_transformation	36	2.9402	0.00758294	1
MP:0003868_abnormal_feces_composition	36	2.9402	0.00758294	1
MP:0002987_abnormal_urine_osmolality	57	2.4516	0.00769966	1
MP:0002423_abnormal_mast_cell_physiology	56	2.4516	0.00769966	1
GO:0032755_positive_regulation_of_interleukin-6_production	52	2.56778	0.00787188	1
GO:0045089_positive_regulation_of_innate_immune_response	239	1.63955	0.0079828	1
MP:0010183_abnormal_CD4-positive_helper_T_cell_morphology	81	2.17343	0.00809528	1
GO:0002385_mucosal_immune_response	31	3.1532	0.00821963	1
GO:0009074_aromatic_amino_acid_family_catabolic_process	29	3.1532	0.00821963	1
MP:0008561_decreased_tumor_necrosis_factor_secretion	105	2.00147	0.00830129	1
MP:0000933_abnormal_rhombomere_morphology	17	4.03251	0.00832861	1
GO:0051346_negative_regulation_of_hydrolase_activity	271	1.58517	0.00836517	1
GO:0006875_cellular_metal_ion_homeostasis	416	1.46565	0.00848123	1
GO:0046688_response_to_copper_ion	24	3.47787	0.00857032	1
GO:0006691_leukotriene_metabolic_process	25	3.47787	0.00857032	1
GO:0042108_positive_regulation_of_cytokine_biosynthetic_process	36	2.85805	0.00881589	1
GO:0002429_immune_response-activating_cell_surface_receptor_signaling_pathway	242	1.62532	0.00890364	1
MP:0002534_abnormal_type_IV_hypersensitivity_reaction	80	2.14622	0.00891569	1
GO:0000977_RNA_polymerase_II_regulatory_region_sequence-specific_DNA_binding	553	1.39688	0.00892052	1
GO:0019842_vitamin_binding	51	2.51632	0.00892121	1
MP:0001158_abnormal_prostate_gland_morphology	51	2.51632	0.00892121	1
GO:0046425_regulation_of_JAK-STAT_cascade	97	2.02767	0.00907316	1
MP:0008568_abnormal_interleukin_secretion	393	1.47012	0.00918938	1
GO:0070820_tertiary_granule	164	1.75826	0.00920306	1
MP:0000511_abnormal_intestinal_mucosa_morphology	131	1.86506	0.00921378	1
GO:0002475_antigen_processing_and_presentation_via_MHC_class_Ib	12	4.75857	0.00923335	1
GO:0002455_humoral_immune_response_mediated_by_circulating_immunoglobulin	12	4.75857	0.00923335	1
GO:0051955_regulation_of_amino_acid_transport	12	4.75857	0.00923335	1
GO:0034116_positive_regulation_of_heterotypic_cell-cell_adhesion	12	4.75857	0.00923335	1
GO:0005149_interleukin-1_receptor_binding	12	4.75857	0.00923335	1
MP:0008042_abnormal_NK_T_cell_physiology	12	4.75857	0.00923335	1
MP:0004543_abnormal_sperm_physiology	208	1.66249	0.00931285	1
GO:1901615_organic_hydroxy_compound_metabolic_process	292	1.54959	0.00954483	1
MP:0005000_abnormal_immune_tolerance	321	1.52186	0.00964593	1
GO:0042633_hair_cycle	31	3.04796	0.00969192	1
GO:0042303_molting_cycle	31	3.04796	0.00969192	1
GO:0051281_positive_regulation_of_release_of_sequestered_calcium_ion_into_cytosol	31	3.04796	0.00969192	1
GO:0055069_zinc_ion_homeostasis	31	3.04796	0.00969192	1
MP:0001845_abnormal_inflammatory_response	977	1.2912	0.0098154	1
GO:1904892_regulation_of_STAT_cascade	99	2.00668	0.00988467	1
MP:0020177_abnormal_IgG2b_level	91	2.05805	0.0098927	1
GO:0001012_RNA_polymerase_II_regulatory_region_DNA_binding	556	1.38902	0.0098956	1
MP:0001657_abnormal_induced_morbidity/mortality	504	1.40663	0.0101211	1
GO:0009986_cell_surface	548	1.39069	0.0101567	1
GO:0042581_specific_granule	160	1.76329	0.0102313	1
GO:0035296_regulation_of_tube_diameter	68	2.25365	0.0102349	1
GO:0097746_regulation_of_blood_vessel_diameter	68	2.25365	0.0102349	1
GO:0071542_dopaminergic_neuron_differentiation	24	3.33282	0.0103156	1
MP:0005342_abnormal_intestinal_lipid_absorption	24	3.33282	0.0103156	1
GO:0050892_intestinal_absorption	18	3.80771	0.0103613	1
MP:0003208_abnormal_neuromere_morphology	18	3.80771	0.0103613	1
GO:0019722_calcium-mediated_signaling	116	1.90892	0.0104288	1
GO:0002218_activation_of_innate_immune_response	172	1.73678	0.0104644	1
GO:0001523_retinoid_metabolic_process	74	2.16514	0.0105743	1
MP:0001844_autoimmune_response	314	1.51885	0.0107125	1
GO:0002223_stimulatory_C-type_lectin_receptor_signaling_pathway	63	2.32649	0.010837	1
GO:0006629_lipid_metabolic_process	917	1.29514	0.0108602	1
GO:0035821_modification_of_morphology_or_physiology_of_other_organism	128	1.86242	0.0109734	1
MP:0020173_abnormal_IgE_level	117	1.89224	0.01126	1
GO:0060359_response_to_ammonium_ion	56	2.41932	0.0113409	1
MP:0008722_abnormal_chemokine_secretion	53	2.41932	0.0113409	1
MP:0008656_abnormal_interleukin-1_beta_secretion	69	2.22006	0.0113436	1
GO:0002251_organ_or_tissue_specific_immune_response	33	2.94967	0.0113515	1
GO:0004993_G-protein_coupled_serotonin_receptor_activity	33	2.94967	0.0113515	1
GO:0099589_serotonin_receptor_activity	33	2.94967	0.0113515	1
MP:0010155_abnormal_intestine_physiology	204	1.64634	0.0116207	1
MP:0005118_decreased_circulating_pituitary_hormone_level	75	2.13603	0.0116433	1
GO:1901616_organic_hydroxy_compound_catabolic_process	46	2.54085	0.0116741	1
GO:0032729_positive_regulation_of_interferon-gamma_production	45	2.54085	0.0116741	1
MP:0005005_abnormal_self_tolerance	316	1.50897	0.0117231	1
GO:0010524_positive_regulation_of_calcium_ion_transport_into_cytosol	39	2.70751	0.0117298	1
GO:0019221_cytokine-mediated_signaling_pathway	570	1.3722	0.0117918	1
GO:0007342_fusion_of_sperm_to_egg_plasma_membrane_involved_in_single_fertilization	13	4.3925	0.0119499	1
GO:0006544_glycine_metabolic_process	13	4.3925	0.0119499	1
GO:0045072_regulation_of_interferon-gamma_biosynthetic_process	13	4.3925	0.0119499	1
GO:0097501_stress_response_to_metal_ion	14	4.3925	0.0119499	1
GO:0061687_detoxification_of_inorganic_compound	14	4.3925	0.0119499	1
GO:0010273_detoxification_of_copper_ion	14	4.3925	0.0119499	1
GO:1990169_stress_response_to_copper_ion	14	4.3925	0.0119499	1
MP:0010210_abnormal_circulating_cytokine_level	251	1.57302	0.0121284	1
GO:0008514_organic_anion_transmembrane_transporter_activity	198	1.65484	0.0122391	1
GO:0004364_glutathione_transferase_activity	26	3.19937	0.0123056	1
MP:0002462_abnormal_granulocyte_physiology	215	1.62289	0.0123069	1
GO:0002443_leukocyte_mediated_immunity	556	1.37495	0.0124472	1
GO:0002460_adaptive_immune_response_based_on_somatic_recombination_of_immune_receptors_built_from_immunoglobulin_superfamily_domains	68	2.18717	0.0125432	1
GO:0006639_acylglycerol_metabolic_process	69	2.18717	0.0125432	1
GO:0006638_neutral_lipid_metabolic_process	69	2.18717	0.0125432	1
GO:0016553_base_conversion_or_substitution_editing	19	3.60733	0.0127222	1
GO:0002825_regulation_of_T-helper_1_type_immune_response	19	3.60733	0.0127222	1
GO:0002292_T_cell_differentiation_involved_in_immune_response	19	3.60733	0.0127222	1
GO:0070492_oligosaccharide_binding	19	3.60733	0.0127222	1
GO:0016101_diterpenoid_metabolic_process	76	2.10783	0.0127946	1
MP:0012382_abnormal_blood_cell_physiology	1260	1.24436	0.013085	1
GO:0002275_myeloid_cell_activation_involved_in_immune_response	498	1.39329	0.0131684	1
GO:0001965_G-protein_alpha-subunit_binding	32	2.85705	0.0132114	1
GO:1904427_positive_regulation_of_calcium_ion_transmembrane_transport	47	2.48561	0.0132127	1
GO:0002521_leukocyte_differentiation	180	1.67421	0.0135485	1
GO:0016758_transferase_activity,_transferring_hexosyl_groups	182	1.67421	0.0135485	1
MP:0002452_abnormal_professional_antigen_presenting_cell_physiology	804	1.30337	0.013588	1
GO:0016054_organic_acid_catabolic_process	223	1.5943	0.0136623	1
GO:0046395_carboxylic_acid_catabolic_process	223	1.5943	0.0136623	1
GO:0001819_positive_regulation_of_cytokine_production	302	1.50727	0.013826	1
GO:0005509_calcium_ion_binding	264	1.54451	0.0139241	1
MP:0008537_increased_susceptibility_to_induced_colitis	78	2.08036	0.0140321	1
GO:0007189_adenylate_cyclase-activating_G-protein_coupled_receptor_signaling_pathway	86	2.01952	0.0140528	1
GO:0046906_tetrapyrrole_binding	86	2.01952	0.0140528	1
GO:0007565_female_pregnancy	55	2.32937	0.0142319	1
GO:0005975_carbohydrate_metabolic_process	283	1.52187	0.0142369	1
GO:0016298_lipase_activity	110	1.87337	0.014487	1
GO:0010043_response_to_zinc_ion	27	3.07618	0.0145578	1
GO:0002703_regulation_of_leukocyte_mediated_immunity	132	1.8035	0.0146093	1
GO:0001228_transcriptional_activator_activity,_RNA_polymerase_II_transcription_regulatory_region_sequence-specific_DNA_binding	314	1.49075	0.0148561	1
GO:0043299_leukocyte_degranulation	492	1.3864	0.0150022	1
MP:0020175_abnormal_IgG1_level	173	1.67536	0.0151084	1
GO:0001773_myeloid_dendritic_cell_activation	14	4.07883	0.0151614	1
GO:0006953_acute-phase_response	14	4.07883	0.0151614	1
GO:0002437_inflammatory_response_to_antigenic_stimulus	14	4.07883	0.0151614	1
GO:0045095_keratin_filament	15	4.07883	0.0151614	1
MP:0002645_abnormal_intestinal_cholesterol_absorption	14	4.07883	0.0151614	1
GO:0010038_response_to_metal_ion	181	1.65545	0.0152167	1
GO:0050880_regulation_of_blood_vessel_size	72	2.12448	0.0152331	1
GO:0035150_regulation_of_tube_size	72	2.12448	0.0152331	1
GO:0005496_steroid_binding	70	2.12448	0.0152331	1
GO:0002323_natural_killer_cell_activation_involved_in_immune_response	21	3.42682	0.0154358	1
MP:0002769_abnormal_vas_deferens_morphology	20	3.42682	0.0154358	1
GO:0098771_inorganic_ion_homeostasis	520	1.37006	0.0158484	1
MP:0008497_decreased_IgG2b_level	56	2.287	0.0158704	1
MP:0002816_colitis	105	1.88934	0.0160371	1
GO:0048878_chemical_homeostasis	774	1.30024	0.0161606	1
MP:0013296_abnormal_susceptibility_to_induced_colitis	96	1.92759	0.0163952	1
GO:0001533_cornified_envelope	63	2.17846	0.0164525	1
GO:0002283_neutrophil_activation_involved_in_immune_response	484	1.38231	0.0165027	1
GO:0036230_granulocyte_activation	494	1.3776	0.0166242	1
GO:0004896_cytokine_receptor_activity	91	1.97293	0.0166547	1
GO:0007188_adenylate_cyclase-modulating_G-protein_coupled_receptor_signaling_pathway	157	1.69988	0.0166696	1
GO:0051673_membrane_disruption_in_other_organism	10	5.07372	0.0166964	1
GO:0002430_complement_receptor_mediated_signaling_pathway	10	5.07372	0.0166964	1
GO:0071723_lipopeptide_binding	10	5.07372	0.0166964	1
GO:1903901_negative_regulation_of_viral_life_cycle	71	2.09447	0.0167328	1
GO:0090277_positive_regulation_of_peptide_hormone_secretion	49	2.38182	0.0167394	1
GO:0016460_myosin_II_complex	27	2.96225	0.0170889	1
GO:0008527_taste_receptor_activity	31	2.96225	0.0170889	1
MP:0004014_abnormal_uterine_environment	27	2.96225	0.0170889	1
MP:0002425_altered_susceptibility_to_autoimmune_disorder	250	1.53848	0.01725	1
GO:0099528_G-protein_coupled_neurotransmitter_receptor_activity	36	2.68888	0.0175831	1
MP:0002434_abnormal_T-helper_2_cell_morphology	34	2.68888	0.0175831	1
GO:0009746_response_to_hexose	56	2.24609	0.0176462	1
GO:0042133_neurotransmitter_metabolic_process	56	2.24609	0.0176462	1
GO:0034284_response_to_monosaccharide	56	2.24609	0.0176462	1
MP:0005616_decreased_susceptibility_to_type_IV_hypersensitivity_reaction	56	2.24609	0.0176462	1
MP:0002409_decreased_susceptibility_to_infection	157	1.6889	0.0177151	1
GO:0002444_myeloid_leukocyte_mediated_immunity	497	1.3718	0.0177832	1
GO:0020037_heme_binding	81	2.00208	0.0183018	1
GO:2000241_regulation_of_reproductive_process	72	2.06528	0.0183417	1
GO:0070821_tertiary_granule_membrane	73	2.06528	0.0183417	1
GO:0002227_innate_immune_response_in_mucosa	23	3.26351	0.018525	1
GO:0071813_lipoprotein_particle_binding	21	3.26351	0.018525	1
GO:0071814_protein-lipid_complex_binding	21	3.26351	0.018525	1
MP:0009790_decreased_susceptibility_to_viral_infection_induced_morbidity/mortality	22	3.26351	0.018525	1
GO:0034308_primary_alcohol_metabolic_process	50	2.33296	0.0187432	1
MP:0011118_abnormal_susceptibility_to_weight_loss	49	2.33296	0.0187432	1
MP:0001666_abnormal_intestinal_absorption	49	2.33296	0.0187432	1
GO:0015077_monovalent_inorganic_cation_transmembrane_transporter_activity	328	1.45681	0.0187736	1
GO:0006817_phosphate_ion_transport	16	3.80619	0.0189018	1
GO:0010669_epithelial_structure_maintenance	15	3.80619	0.0189018	1
GO:0015347_sodium-independent_organic_anion_transmembrane_transporter_activity	15	3.80619	0.0189018	1
MP:0001858_intestinal_inflammation	133	1.7481	0.0191333	1
MP:0001663_abnormal_digestive_system_physiology	474	1.37211	0.0194211	1
MP:0005116_abnormal_circulating_pituitary_hormone_level	141	1.71771	0.0195022	1
GO:0016266_O-glycan_processing	61	2.20654	0.0195657	1
GO:0016064_immunoglobulin_mediated_immune_response	28	2.85605	0.019915	1
GO:0030547_receptor_inhibitor_activity	31	2.85605	0.019915	1
MP:0003300_gastrointestinal_ulcer	28	2.85605	0.019915	1
MP:0013761_abnormal_T-helper_cell_number	67	2.11127	0.0199716	1
GO:0019935_cyclic-nucleotide-mediated_signaling	107	1.83547	0.0200602	1
MP:0008650_abnormal_interleukin-1_secretion	75	2.0369	0.0200646	1
GO:0043312_neutrophil_degranulation	480	1.36913	0.0200832	1
GO:0043330_response_to_exogenous_dsRNA	35	2.61195	0.0201196	1
GO:0042119_neutrophil_activation	490	1.36464	0.0201967	1
GO:0002822_regulation_of_adaptive_immune_response_based_on_somatic_recombination_of_immune_receptors_built_from_immunoglobulin_superfamily_domains	98	1.86817	0.0206879	1
GO:0042180_cellular_ketone_metabolic_process	51	2.2863	0.0209175	1
MP:0002359_abnormal_spleen_germinal_center_morphology	91	1.90694	0.0212307	1
GO:0001906_cell_killing	64	2.16833	0.0216352	1
MP:0008659_abnormal_interleukin-10_secretion	59	2.16833	0.0216352	1
GO:0034341_response_to_interferon-gamma	136	1.72165	0.0217687	1
GO:0015844_monoamine_transport	10	4.56627	0.0219102	1
GO:0052803_imidazole-containing_compound_metabolic_process	10	4.56627	0.0219102	1
GO:0035240_dopamine_binding	11	4.56627	0.0219102	1
MP:0001163_abnormal_prostate_gland_anterior_lobe_morphology	11	4.56627	0.0219102	1
GO:0044706_multi-multicellular_organism_process	67	2.07919	0.0219278	1
MP:0002497_increased_IgE_level	67	2.07919	0.0219278	1
GO:0019433_triglyceride_catabolic_process	22	3.11503	0.0220112	1
GO:0001916_positive_regulation_of_T_cell_mediated_cytotoxicity	22	3.11503	0.0220112	1
GO:0033038_bitter_taste_receptor_activity	25	3.11503	0.0220112	1
MP:0000512_intestinal_ulcer	22	3.11503	0.0220112	1
GO:0032757_positive_regulation_of_interleukin-8_production	44	2.39217	0.022092	1
MP:0005087_decreased_acute_inflammation	160	1.64637	0.0224212	1
GO:0055080_cation_homeostasis	511	1.34793	0.0224438	1
GO:0006873_cellular_ion_homeostasis	482	1.35731	0.0229164	1
GO:0019724_B_cell_mediated_immunity	29	2.75754	0.0230514	1
GO:0046686_response_to_cadmium_ion	30	2.75754	0.0230514	1
GO:0002827_positive_regulation_of_T-helper_1_type_immune_response	16	3.56834	0.0232008	1
GO:0019883_antigen_processing_and_presentation_of_endogenous_antigen	16	3.56834	0.0232008	1
GO:0030169_low-density_lipoprotein_particle_binding	16	3.56834	0.0232008	1
MP:0008765_decreased_mast_cell_degranulation	16	3.56834	0.0232008	1
MP:0008098_decreased_plasma_cell_number	16	3.56834	0.0232008	1
MP:0011918_abnormal_PQ_interval	17	3.56834	0.0232008	1
GO:0007389_pattern_specification_process	198	1.57036	0.0234284	1
GO:0050729_positive_regulation_of_inflammatory_response	85	1.92949	0.0234909	1
MP:0000488_abnormal_intestinal_epithelium_morphology	154	1.6574	0.0236465	1
MP:0008700_decreased_interleukin-4_secretion	59	2.13159	0.0238608	1
GO:0046887_positive_regulation_of_hormone_secretion	69	2.04806	0.0240221	1
GO:0030659_cytoplasmic_vesicle_membrane	560	1.32866	0.0240563	1
GO:0051952_regulation_of_amine_transport	45	2.33754	0.0247686	1
MP:0003140_dilated_heart_atrium	44	2.33754	0.0247686	1
MP:0008472_abnormal_spleen_secondary_B_follicle_morphology	93	1.86515	0.0247704	1
GO:0002819_regulation_of_adaptive_immune_response	109	1.78474	0.024813	1
GO:0002446_neutrophil_mediated_immunity	487	1.34858	0.0252446	1
GO:0050777_negative_regulation_of_immune_response	85	1.90645	0.0254432	1
MP:0001545_abnormal_hematopoietic_system_physiology	1325	1.20824	0.0256605	1
MP:0008566_increased_interferon-gamma_secretion	102	1.81251	0.0257852	1
GO:0015721_bile_acid_and_bile_salt_transport	23	2.97954	0.0259137	1
GO:0022400_regulation_of_rhodopsin_mediated_signaling_pathway	23	2.97954	0.0259137	1
GO:0048019_receptor_antagonist_activity	26	2.97954	0.0259137	1
GO:0016493_C-C_chemokine_receptor_activity	23	2.97954	0.0259137	1
MP:0003311_aminoaciduria	23	2.97954	0.0259137	1
MP:0005361_small_pituitary_gland	23	2.97954	0.0259137	1
GO:0016459_myosin_complex	37	2.47055	0.0259519	1
GO:0016709_oxidoreductase_activity,_acting_on_paired_donors,_with_incorporation_or_reduction_of_molecular_oxygen,_NAD(P)H_as_one_donor,_and_incorporation_of_one_atom_of_oxygen	37	2.47055	0.0259519	1
MP:0003366_abnormal_circulating_glucocorticoid_level	77	1.95626	0.0259614	1
GO:0042509_regulation_of_tyrosine_phosphorylation_of_STAT_protein	61	2.09597	0.0262485	1
GO:0035051_cardiocyte_differentiation	68	2.01786	0.0262595	1
GO:0055082_cellular_chemical_homeostasis	526	1.33086	0.0262695	1
MP:0013330_abnormal_male_accessory_sex_gland_morphology	146	1.65808	0.026437	1
GO:0046464_acylglycerol_catabolic_process	30	2.66554	0.0265122	1
GO:0046461_neutral_lipid_catabolic_process	30	2.66554	0.0265122	1
GO:2000242_negative_regulation_of_reproductive_process	30	2.66554	0.0265122	1
GO:0014070_response_to_organic_cyclic_compound	365	1.3986	0.0267496	1
GO:0008509_anion_transmembrane_transporter_activity	299	1.44319	0.027213	1
MP:0008469_abnormal_protein_level	926	1.24489	0.0273163	1
GO:0048247_lymphocyte_chemotaxis	46	2.28561	0.0276673	1
MP:0008589_abnormal_circulating_interleukin-1_level	46	2.28561	0.0276673	1
GO:0071222_cellular_response_to_lipopolysaccharide	105	1.79465	0.0276772	1
GO:0009071_serine_family_amino_acid_catabolic_process	11	4.15126	0.0280116	1
GO:0016554_cytidine_to_uridine_editing	11	4.15126	0.0280116	1
GO:0032892_positive_regulation_of_organic_acid_transport	11	4.15126	0.0280116	1
GO:0060039_pericardium_development	11	4.15126	0.0280116	1
GO:0019627_urea_metabolic_process	11	4.15126	0.0280116	1
GO:0007530_sex_determination	11	4.15126	0.0280116	1
GO:0071941_nitrogen_cycle_metabolic_process	11	4.15126	0.0280116	1
MP:0003456_absent_tail	11	4.15126	0.0280116	1
GO:0040020_regulation_of_meiotic_nuclear_division	17	3.3583	0.0280838	1
GO:0042093_T-helper_cell_differentiation	17	3.3583	0.0280838	1
GO:0030073_insulin_secretion	17	3.3583	0.0280838	1
GO:0002294_CD4-positive,_alpha-beta_T_cell_differentiation_involved_in_immune_response	17	3.3583	0.0280838	1
GO:0050996_positive_regulation_of_lipid_catabolic_process	17	3.3583	0.0280838	1
GO:0071294_cellular_response_to_zinc_ion	18	3.3583	0.0280838	1
GO:0005132_type_I_interferon_receptor_binding	17	3.3583	0.0280838	1
MP:0003304_large_intestinal_inflammation	113	1.75242	0.028423	1
GO:0009749_response_to_glucose	53	2.15665	0.0285365	1
GO:0016491_oxidoreductase_activity	606	1.30304	0.0285542	1
MP:0000490_abnormal_crypts_of_Lieberkuhn_morphology	95	1.82536	0.028733	1
GO:0012501_programmed_cell_death	547	1.31676	0.0287456	1
GO:0001910_regulation_of_leukocyte_mediated_cytotoxicity	63	2.06152	0.0288041	1
MP:0008556_abnormal_tumor_necrosis_factor_secretion	185	1.56461	0.0292117	1
GO:0005882_intermediate_filament	40	2.40543	0.0292691	1
MP:0009791_increased_susceptibility_to_viral_infection_induced_morbidity/mortality	38	2.40543	0.0292691	1
GO:0050801_ion_homeostasis	571	1.30857	0.0295308	1
MP:0008698_abnormal_interleukin-4_secretion	103	1.77715	0.0296705	1
GO:0017171_serine_hydrolase_activity	153	1.63537	0.0296833	1
GO:0008037_cell_recognition	88	1.86178	0.0297043	1
GO:0046916_cellular_transition_metal_ion_homeostasis	88	1.86178	0.0297043	1
GO:0015318_inorganic_molecular_entity_transmembrane_transporter_activity	746	1.26774	0.0300143	1
MP:0005317_increased_triglyceride_level	206	1.53113	0.0300279	1
GO:0032890_regulation_of_organic_acid_transport	24	2.85505	0.0302495	1
GO:0019957_C-C_chemokine_binding	24	2.85505	0.0302495	1
GO:0050850_positive_regulation_of_calcium-mediated_signaling	31	2.57945	0.0303103	1
GO:0002833_positive_regulation_of_response_to_biotic_stimulus	32	2.57945	0.0303103	1
GO:0031904_endosome_lumen	31	2.57945	0.0303103	1
MP:0003972_decreased_pituitary_hormone_level	95	1.80608	0.030881	1
MP:0008705_increased_interleukin-6_secretion	70	1.96005	0.0311832	1
MP:0002419_abnormal_innate_immunity	521	1.31839	0.0314395	1
GO:0042531_positive_regulation_of_tyrosine_phosphorylation_of_STAT_protein	55	2.1166	0.0314647	1
GO:0046427_positive_regulation_of_JAK-STAT_cascade	63	2.02818	0.0315332	1
GO:0043900_regulation_of_multi-organism_process	299	1.42355	0.0318957	1
GO:0035579_specific_granule_membrane	91	1.84033	0.0320204	1
MP:0002098_abnormal_vibrissa_morphology	88	1.84033	0.0320204	1
MP:0002981_increased_liver_weight	88	1.84033	0.0320204	1
GO:0030003_cellular_cation_homeostasis	473	1.33327	0.0323131	1
MP:0010028_aciduria	40	2.3438	0.0328669	1
MP:0008701_abnormal_interleukin-5_secretion	39	2.3438	0.0328669	1
GO:0050900_leukocyte_migration	258	1.46099	0.0329516	1
GO:0008219_cell_death	583	1.29656	0.0329813	1
MP:0003963_abnormal_corticosterone_level	80	1.88177	0.0330416	1
MP:0001552_increased_circulating_triglyceride_level	144	1.63502	0.0332274	1
GO:0001077_transcriptional_activator_activity,_RNA_polymerase_II_proximal_promoter_sequence-specific_DNA_binding	198	1.52702	0.0335128	1
GO:0002287_alpha-beta_T_cell_activation_involved_in_immune_response	18	3.1716	0.0335714	1
GO:0002293_alpha-beta_T_cell_differentiation_involved_in_immune_response	18	3.1716	0.0335714	1
MP:0002650_abnormal_ameloblast_morphology	18	3.1716	0.0335714	1
GO:0000976_transcription_regulatory_region_sequence-specific_DNA_binding	617	1.28735	0.0335734	1
MP:0002795_dilated_cardiomyopathy	48	2.18818	0.0341635	1
GO:1904894_positive_regulation_of_STAT_cascade	65	1.99591	0.0344411	1
GO:0009743_response_to_carbohydrate	63	1.99591	0.0344411	1
MP:0000554_abnormal_carpal_bone_morphology	32	2.49874	0.0344576	1
GO:0035577_azurophil_granule_membrane	57	2.07802	0.0345979	1
GO:0002793_positive_regulation_of_peptide_secretion	171	1.56737	0.0346722	1
GO:1901568_fatty_acid_derivative_metabolic_process	126	1.67443	0.0349242	1
GO:0007566_embryo_implantation	12	3.80468	0.0350241	1
GO:0042481_regulation_of_odontogenesis	12	3.80468	0.0350241	1
GO:0009404_toxin_metabolic_process	12	3.80468	0.0350241	1
GO:0098543_detection_of_other_organism	13	3.80468	0.0350241	1
GO:0016045_detection_of_bacterium	13	3.80468	0.0350241	1
GO:0030277_maintenance_of_gastrointestinal_epithelium	12	3.80468	0.0350241	1
GO:1902644_tertiary_alcohol_metabolic_process	12	3.80468	0.0350241	1
GO:0034370_triglyceride-rich_lipoprotein_particle_remodeling	12	3.80468	0.0350241	1
GO:0036041_long-chain_fatty_acid_binding	12	3.80468	0.0350241	1
MP:0003607_abnormal_prostate_gland_physiology	12	3.80468	0.0350241	1
MP:0009107_abnormal_pancreas_weight	12	3.80468	0.0350241	1
MP:0002647_decreased_intestinal_cholesterol_absorption	12	3.80468	0.0350241	1
MP:0000036_absent_semicircular_canals	12	3.80468	0.0350241	1
GO:0007190_activation_of_adenylate_cyclase_activity	26	2.74083	0.0350337	1
GO:0046632_alpha-beta_T_cell_differentiation	25	2.74083	0.0350337	1
MP:0008763_abnormal_mast_cell_degranulation	25	2.74083	0.0350337	1
MP:0020183_altered_susceptibility_to_fungal_infection	25	2.74083	0.0350337	1
MP:0008641_increased_circulating_interleukin-1_beta_level	25	2.74083	0.0350337	1
MP:0002465_abnormal_eosinophil_physiology	25	2.74083	0.0350337	1
GO:0019933_cAMP-mediated_signaling	98	1.76867	0.0355263	1
MP:0005027_increased_susceptibility_to_parasitic_infection	81	1.85799	0.0356838	1
MP:0005578_teratozoospermia	180	1.54374	0.0361057	1
GO:0030246_carbohydrate_binding	72	1.90547	0.0367367	1
MP:0000696_abnormal_Peyer's_patch_morphology	74	1.90547	0.0367367	1
GO:0002711_positive_regulation_of_T_cell_mediated_immunity	40	2.28491	0.0367542	1
GO:0012506_vesicle_membrane	575	1.29213	0.0370429	1
GO:0008015_blood_circulation	247	1.44962	0.0381952	1
GO:0016757_transferase_activity,_transferring_glycosyl_groups	251	1.44962	0.0381952	1
GO:0015144_carbohydrate_transmembrane_transporter_activity	33	2.42291	0.0389643	1
GO:0033141_positive_regulation_of_peptidyl-serine_phosphorylation_of_STAT_protein	19	3.00455	0.0396794	1
GO:0033139_regulation_of_peptidyl-serine_phosphorylation_of_STAT_protein	19	3.00455	0.0396794	1
GO:0042402_cellular_biogenic_amine_catabolic_process	19	3.00455	0.0396794	1
GO:0009310_amine_catabolic_process	19	3.00455	0.0396794	1
GO:0043367_CD4-positive,_alpha-beta_T_cell_differentiation	19	3.00455	0.0396794	1
MP:0001274_curly_vibrissae	19	3.00455	0.0396794	1
MP:0005129_increased_adrenocorticotropin_level	20	3.00455	0.0396794	1
MP:0011417_abnormal_renal_transport	19	3.00455	0.0396794	1
MP:0005345_abnormal_circulating_corticosterone_level	74	1.87909	0.0397606	1
GO:0022857_transmembrane_transporter_activity	920	1.22466	0.0398223	1
MP:0002674_abnormal_sperm_motility	181	1.52645	0.0398348	1
GO:0009948_anterior/posterior_axis_specification	27	2.63533	0.0402786	1
GO:0071276_cellular_response_to_cadmium_ion	27	2.63533	0.0402786	1
GO:0001637_G-protein_coupled_chemoattractant_receptor_activity	26	2.63533	0.0402786	1
GO:0004950_chemokine_receptor_activity	26	2.63533	0.0402786	1
GO:0055074_calcium_ion_homeostasis	320	1.38723	0.0404457	1
GO:0070405_ammonium_ion_binding	67	1.93435	0.0408133	1
MP:0020184_altered_susceptibility_to_parasitic_infection	110	1.69447	0.0412538	1
GO:0055007_cardiac_muscle_cell_differentiation	49	2.09868	0.0416395	1
MP:0008680_abnormal_interleukin-17_secretion	49	2.09868	0.0416395	1
MP:0003449_abnormal_intestinal_goblet_cell_morphology	50	2.09868	0.0416395	1
GO:0015081_sodium_ion_transmembrane_transporter_activity	135	1.61031	0.0416978	1
GO:0098552_side_of_membrane	382	1.34915	0.0419791	1
MP:0001664_abnormal_digestion	91	1.75915	0.0426023	1
GO:0032675_regulation_of_interleukin-6_production	77	1.85365	0.0429545	1
MP:0002378_abnormal_gut-associated_lymphoid_tissue_morphology	76	1.85365	0.0429545	1
GO:0005513_detection_of_calcium_ion	13	3.51204	0.0429597	1
GO:0051930_regulation_of_sensory_perception_of_pain	13	3.51204	0.0429597	1
GO:0051931_regulation_of_sensory_perception	13	3.51204	0.0429597	1
GO:0007603_phototransduction,_visible_light	13	3.51204	0.0429597	1
GO:0006586_indolalkylamine_metabolic_process	14	3.51204	0.0429597	1
GO:0032740_positive_regulation_of_interleukin-17_production	13	3.51204	0.0429597	1
GO:0072542_protein_phosphatase_activator_activity	13	3.51204	0.0429597	1
MP:0004634_short_metacarpal_bones	13	3.51204	0.0429597	1
MP:0008051_abnormal_memory_T_cell_physiology	13	3.51204	0.0429597	1
MP:0002929_abnormal_bile_duct_development	13	3.51204	0.0429597	1
MP:0008997_increased_blood_osmolality	14	3.51204	0.0429597	1
MP:0000397_abnormal_guard_hair_morphology	13	3.51204	0.0429597	1
MP:0008588_abnormal_circulating_interleukin_level	193	1.49851	0.0431066	1
GO:0022804_active_transmembrane_transporter_activity	280	1.4064	0.0433449	1
GO:0030594_neurotransmitter_receptor_activity	103	1.71537	0.0434116	1
MP:0011969_abnormal_circulating_triglyceride_level	322	1.37832	0.0434608	1
GO:0008236_serine-type_peptidase_activity	151	1.57827	0.0438105	1
GO:0007259_JAK-STAT_cascade	36	2.35167	0.0438396	1
GO:0097696_STAT_cascade	36	2.35167	0.0438396	1
GO:0002715_regulation_of_natural_killer_cell_mediated_immunity	36	2.35167	0.0438396	1
MP:0008936_abnormal_pituitary_gland_size	34	2.35167	0.0438396	1
GO:0030098_lymphocyte_differentiation	118	1.64791	0.0441608	1
GO:0008528_G-protein_coupled_peptide_receptor_activity	118	1.64791	0.0441608	1
GO:0003013_circulatory_system_process	251	1.42606	0.0449731	1
MP:0002499_chronic_inflammation	58	1.97029	0.0452851	1
GO:1901605_alpha-amino_acid_metabolic_process	184	1.50121	0.0459517	1
GO:0045214_sarcomere_organization	27	2.53751	0.0459943	1
GO:0042136_neurotransmitter_biosynthetic_process	27	2.53751	0.0459943	1
MP:0000579_abnormal_nail_morphology	27	2.53751	0.0459943	1
GO:0006874_cellular_calcium_ion_homeostasis	314	1.37668	0.0463116	1
GO:0097028_dendritic_cell_differentiation	21	2.85405	0.0464187	1
GO:0007339_binding_of_sperm_to_zona_pellucida	21	2.85405	0.0464187	1
GO:0070279_vitamin_B6_binding	21	2.85405	0.0464187	1
MP:0001759_increased_urine_glucose_level	20	2.85405	0.0464187	1
MP:0008482_decreased_spleen_germinal_center_number	21	2.85405	0.0464187	1
MP:0030544_abnormal_enamel_development	20	2.85405	0.0464187	1
GO:0071219_cellular_response_to_molecule_of_bacterial_origin	114	1.6635	0.0466903	1
MP:0005461_abnormal_dendritic_cell_morphology	111	1.6635	0.0466903	1
GO:0002824_positive_regulation_of_adaptive_immune_response_based_on_somatic_recombination_of_immune_receptors_built_from_immunoglobulin_superfamily_domains	67	1.87628	0.0479578	1
GO:0005179_hormone_activity	70	1.87628	0.0479578	1
GO:0044282_small_molecule_catabolic_process	341	1.35242	0.048788	1
GO:0009069_serine_family_amino_acid_metabolic_process	36	2.28422	0.0490909	1
GO:0031638_zymogen_activation	35	2.28422	0.0490909	1
MP:0008657_increased_interleukin-1_beta_secretion	35	2.28422	0.0490909	1
MP:0008804_abnormal_circulating_amylase_level	35	2.28422	0.0490909	1
MP:0004931_enlarged_epididymis	35	2.28422	0.0490909	1
GO:0044449_contractile_fiber_part	138	1.57507	0.0491229	1
GO:0042035_regulation_of_cytokine_biosynthetic_process	59	1.93683	0.0492936	1
MP:0008127_decreased_dendritic_cell_number	59	1.93683	0.0492936	1
GO:0030162_regulation_of_proteolysis	538	1.2776	0.0493042	1
GO:0007200_phospholipase_C-activating_G-protein_coupled_receptor_signaling_pathway	79	1.80477	0.0498674	1
GO:0009308_amine_metabolic_process	52	2.01621	0.050145	1
GO:0001750_photoreceptor_outer_segment	52	2.01621	0.050145	1
GO:0044106_cellular_amine_metabolic_process	44	2.12524	0.0502277	1
GO:0006576_cellular_biogenic_amine_metabolic_process	44	2.12524	0.0502277	1
GO:0016042_lipid_catabolic_process	185	1.48484	0.0503928	1
GO:0050714_positive_regulation_of_protein_secretion	160	1.53048	0.0505578	1
MP:0000187_abnormal_triglyceride_level	417	1.3145	0.050939	1
MP:0003965_abnormal_pituitary_hormone_level	177	1.49556	0.0513473	1
GO:0006066_alcohol_metabolic_process	197	1.46749	0.0516455	1
GO:0032891_negative_regulation_of_organic_acid_transport	14	3.26106	0.0518197	1
GO:0006833_water_transport	14	3.26106	0.0518197	1
GO:0019370_leukotriene_biosynthetic_process	16	3.26106	0.0518197	1
GO:0033176_proton-transporting_V-type_ATPase_complex	14	3.26106	0.0518197	1
GO:0051371_muscle_alpha-actinin_binding	14	3.26106	0.0518197	1
GO:0005372_water_transmembrane_transporter_activity	14	3.26106	0.0518197	1
GO:0015250_water_channel_activity	14	3.26106	0.0518197	1
MP:0002900_abnormal_urine_phosphate_level	14	3.26106	0.0518197	1
MP:0008996_abnormal_blood_osmolality	15	3.26106	0.0518197	1
MP:0009254_disorganized_pancreatic_islets	14	3.26106	0.0518197	1
MP:0000909_abnormal_facial_motor_nucleus_morphology	14	3.26106	0.0518197	1
GO:0055076_transition_metal_ion_homeostasis	96	1.70277	0.0520086	1
MP:0005455_increased_susceptibility_to_weight_gain	94	1.70277	0.0520086	1
MP:0001394_circling	98	1.70277	0.0520086	1
GO:0042100_B_cell_proliferation	28	2.44689	0.0521883	1
GO:0042590_antigen_processing_and_presentation_of_exogenous_peptide_antigen_via_MHC_class_I	29	2.44689	0.0521883	1
GO:0001914_regulation_of_T_cell_mediated_cytotoxicity	28	2.44689	0.0521883	1
GO:0006775_fat-soluble_vitamin_metabolic_process	28	2.44689	0.0521883	1
GO:0030183_B_cell_differentiation	60	1.90449	0.0535324	1
MP:0000480_increased_rib_number	77	1.78125	0.053593	1
GO:0035710_CD4-positive,_alpha-beta_T_cell_activation	21	2.71814	0.0537955	1
GO:0032660_regulation_of_interleukin-17_production	21	2.71814	0.0537955	1
GO:0032814_regulation_of_natural_killer_cell_activation	21	2.71814	0.0537955	1
MP:0009288_increased_epididymal_fat_pad_weight	21	2.71814	0.0537955	1
MP:0008703_decreased_interleukin-5_secretion	21	2.71814	0.0537955	1
MP:0008165_abnormal_B-1b_B_cell_morphology	21	2.71814	0.0537955	1
MP:0005399_increased_susceptibility_to_fungal_infection	21	2.71814	0.0537955	1
MP:0001073_abnormal_glossopharyngeal_nerve_morphology	21	2.71814	0.0537955	1
GO:0055013_cardiac_muscle_cell_development	36	2.22084	0.0547243	1
GO:1901264_carbohydrate_derivative_transport	37	2.22084	0.0547243	1
GO:2000243_positive_regulation_of_reproductive_process	36	2.22084	0.0547243	1
GO:0001669_acrosomal_vesicle	36	2.22084	0.0547243	1
MP:0008661_decreased_interleukin-10_secretion	37	2.22084	0.0547243	1
GO:0031343_positive_regulation_of_cell_killing	53	1.97736	0.0547965	1
GO:0019888_protein_phosphatase_regulator_activity	53	1.97736	0.0547965	1
MP:0004799_increased_susceptibility_to_experimental_autoimmune_encephalomyelitis	53	1.97736	0.0547965	1
MP:0008750_abnormal_interferon_level	97	1.68476	0.0554387	1
GO:0001653_peptide_receptor_activity	122	1.59358	0.0555413	1
GO:0042493_response_to_drug	421	1.30477	0.0557079	1
GO:0002698_negative_regulation_of_immune_effector_process	78	1.75833	0.057502	1
GO:0032677_regulation_of_interleukin-8_production	62	1.87301	0.0580051	1
GO:0101003_ficolin-1-rich_granule_membrane	61	1.87301	0.0580051	1
GO:0071345_cellular_response_to_cytokine_stimulus	700	1.22973	0.0584045	1
MP:0005088_increased_acute_inflammation	123	1.58055	0.0586779	1
GO:0045026_plasma_membrane_fusion	31	2.36249	0.0588656	1
GO:0005504_fatty_acid_binding	29	2.36249	0.0588656	1
MP:0006011_abnormal_endolymphatic_duct_morphology	29	2.36249	0.0588656	1
GO:1903169_regulation_of_calcium_ion_transmembrane_transport	107	1.6333	0.059176	1
GO:1901505_carbohydrate_derivative_transmembrane_transporter_activity	39	2.16066	0.060744	1
MP:0011384_abnormal_progesterone_level	37	2.16066	0.060744	1
MP:0008719_impaired_neutrophil_recruitment	45	2.03061	0.0607788	1
GO:0044281_small_molecule_metabolic_process	1456	1.15753	0.0610337	1
GO:0034097_response_to_cytokine	754	1.21787	0.0610817	1
GO:0042730_fibrinolysis	15	3.04354	0.0615952	1
GO:0042430_indole-containing_compound_metabolic_process	16	3.04354	0.0615952	1
GO:0046597_negative_regulation_of_viral_entry_into_host_cell	15	3.04354	0.0615952	1
GO:0043252_sodium-independent_organic_anion_transport	15	3.04354	0.0615952	1
GO:0042599_lamellar_body	15	3.04354	0.0615952	1
MP:0001986_abnormal_taste_sensitivity	15	3.04354	0.0615952	1
GO:0045111_intermediate_filament_cytoskeleton	81	1.73599	0.061597	1
MP:0001758_abnormal_urine_glucose_level	22	2.5945	0.0618116	1
GO:0003018_vascular_process_in_circulatory_system	90	1.68851	0.0624068	1
GO:0008203_cholesterol_metabolic_process	62	1.84276	0.062715	1
GO:0002573_myeloid_leukocyte_differentiation	63	1.84276	0.062715	1
GO:0035580_specific_granule_lumen	62	1.84276	0.062715	1
GO:0019955_cytokine_binding	109	1.61781	0.0627426	1
MP:0012007_abnormal_chloride_level	100	1.64987	0.0627546	1
GO:0001894_tissue_homeostasis	71	1.77034	0.0646842	1
GO:0072676_lymphocyte_migration	55	1.904	0.0649163	1
MP:0003079_decreased_susceptibility_to_induced_joint_inflammation	54	1.904	0.0649163	1
MP:0003436_decreased_susceptibility_to_induced_arthritis	54	1.904	0.0649163	1
GO:0046942_carboxylic_acid_transport	192	1.43779	0.0655578	1
GO:0015849_organic_acid_transport	192	1.43779	0.0655578	1
GO:0071346_cellular_response_to_interferon-gamma	119	1.57701	0.0659874	1
GO:0051482_positive_regulation_of_cytosolic_calcium_ion_concentration_involved_in_phospholipase_C-activating_G-protein_coupled_signaling_pathway	32	2.28352	0.0660284	1
GO:0019239_deaminase_activity	30	2.28352	0.0660284	1
MP:0008658_decreased_interleukin-1_beta_secretion	32	2.28352	0.0660284	1
MP:0002985_abnormal_urine_calcium_level	30	2.28352	0.0660284	1
GO:0001817_regulation_of_cytokine_production	489	1.26607	0.0661864	1
GO:0030852_regulation_of_granulocyte_differentiation	10	3.80317	0.0664714	1
GO:0016813_hydrolase_activity,_acting_on_carbon-nitrogen_(but_not_peptide)_bonds,_in_linear_amidines	10	3.80317	0.0664714	1
GO:0004952_dopamine_neurotransmitter_receptor_activity	10	3.80317	0.0664714	1
MP:0004119_hypokalemia	10	3.80317	0.0664714	1
MP:0008125_abnormal_dendritic_cell_number	90	1.66946	0.0664882	1
GO:0046503_glycerolipid_catabolic_process	46	1.98639	0.0665373	1
GO:0008028_monocarboxylic_acid_transmembrane_transporter_activity	49	1.98639	0.0665373	1
GO:0051607_defense_response_to_virus	99	1.63295	0.0666444	1
GO:0019369_arachidonic_acid_metabolic_process	38	2.10363	0.0671531	1
GO:0004869_cysteine-type_endopeptidase_inhibitor_activity	38	2.10363	0.0671531	1
MP:0002433_abnormal_T-helper_1_cell_morphology	39	2.10363	0.0671531	1
MP:0009199_abnormal_external_male_genitalia_morphology	38	2.10363	0.0671531	1
MP:0008640_abnormal_circulating_interleukin-1_beta_level	39	2.10363	0.0671531	1
GO:0022409_positive_regulation_of_cell-cell_adhesion	186	1.44585	0.0671651	1
GO:0048871_multicellular_organismal_homeostasis	163	1.47373	0.0672398	1
GO:0019725_cellular_homeostasis	613	1.23478	0.0672907	1
MP:0001835_abnormal_antigen_presentation	64	1.81347	0.0676645	1
GO:0002821_positive_regulation_of_adaptive_immune_response	72	1.74567	0.0693905	1
MP:0003698_abnormal_male_reproductive_system_physiology	781	1.20479	0.0694354	1
MP:0013762_abnormal_effector_T_cell_number	148	1.49854	0.0699992	1
GO:0016125_sterol_metabolic_process	81	1.69296	0.0703539	1
GO:0051279_regulation_of_release_of_sequestered_calcium_ion_into_cytosol	56	1.86913	0.0703902	1
GO:0016765_transferase_activity,_transferring_alkyl_or_aryl_(other_than_methyl)_groups	57	1.86913	0.0703902	1
GO:0071870_cellular_response_to_catecholamine_stimulus	24	2.4816	0.0704638	1
GO:0030212_hyaluronan_metabolic_process	23	2.4816	0.0704638	1
GO:0002707_negative_regulation_of_lymphocyte_mediated_immunity	23	2.4816	0.0704638	1
GO:0071867_response_to_monoamine	24	2.4816	0.0704638	1
GO:0071868_cellular_response_to_monoamine_stimulus	24	2.4816	0.0704638	1
GO:0071869_response_to_catecholamine	24	2.4816	0.0704638	1
GO:0097381_photoreceptor_disc_membrane	23	2.4816	0.0704638	1
GO:0052689_carboxylic_ester_hydrolase_activity	100	1.61638	0.0706909	1
GO:0048738_cardiac_muscle_tissue_development	90	1.65083	0.0707417	1
GO:0042044_fluid_transport	16	2.85305	0.0722686	1
GO:0019211_phosphatase_activator_activity	16	2.85305	0.0722686	1
MP:0002281_abnormal_respiratory_mucosa_goblet_cell_morphology	16	2.85305	0.0722686	1
MP:0004933_abnormal_epididymis_epithelium_morphology	16	2.85305	0.0722686	1
MP:0013960_decreased_large_intestine_length	16	2.85305	0.0722686	1
MP:0005257_abnormal_intraocular_pressure	16	2.85305	0.0722686	1
MP:0008550_abnormal_circulating_interferon-beta_level	16	2.85305	0.0722686	1
MP:0008582_short_photoreceptor_inner_segment	16	2.85305	0.0722686	1
MP:0005120_decreased_circulating_growth_hormone_level	16	2.85305	0.0722686	1
MP:0013956_decreased_colon_length	16	2.85305	0.0722686	1
GO:0042110_T_cell_activation	127	1.53048	0.0724382	1
GO:0006026_aminoglycan_catabolic_process	64	1.78505	0.0728556	1
MP:0009786_decreased_susceptibility_to_infection_induced_morbidity/mortality	65	1.78505	0.0728556	1
GO:0046631_alpha-beta_T_cell_activation	31	2.20974	0.0736767	1
GO:0015075_ion_transmembrane_transporter_activity	787	1.19995	0.0738005	1
GO:0046651_lymphocyte_proliferation	39	2.04961	0.0739528	1
GO:0033559_unsaturated_fatty_acid_metabolic_process	73	1.72167	0.0743109	1
MP:0001560_abnormal_circulating_insulin_level	417	1.2763	0.074327	1
GO:0009887_animal_organ_morphogenesis	456	1.2623	0.0747722	1
MP:0003973_increased_pituitary_hormone_level	101	1.60014	0.0748957	1
GO:0042592_homeostatic_process	1058	1.17146	0.0750185	1
GO:0002709_regulation_of_T_cell_mediated_immunity	56	1.83572	0.0761425	1
MP:0008735_increased_susceptibility_to_endotoxin_shock	56	1.83572	0.0761425	1
GO:1990837_sequence-specific_double-stranded_DNA_binding	651	1.21705	0.0768363	1
GO:0043292_contractile_fiber	148	1.47801	0.0769251	1
GO:0043434_response_to_peptide_hormone	199	1.40803	0.0772784	1
GO:0045055_regulated_exocytosis	666	1.21414	0.0778125	1
GO:0010035_response_to_inorganic_substance	256	1.35184	0.0780757	1
MP:0005416_abnormal_circulating_protein_level	830	1.19016	0.0782089	1
GO:1902652_secondary_alcohol_metabolic_process	65	1.7575	0.0782899	1
GO:0050728_negative_regulation_of_inflammatory_response	65	1.7575	0.0782899	1
GO:0031348_negative_regulation_of_defense_response	110	1.55868	0.0784457	1
GO:0002699_positive_regulation_of_immune_effector_process	142	1.49137	0.0785356	1
GO:0009798_axis_specification	49	1.90351	0.0790304	1
GO:0009066_aspartate_family_amino_acid_metabolic_process	48	1.90351	0.0790304	1
MP:0011468_abnormal_urine_amino_acid_level	48	1.90351	0.0790304	1
GO:0003705_transcription_factor_activity,_RNA_polymerase_II_distal_enhancer_sequence-specific_binding	74	1.69833	0.0794468	1
GO:0034368_protein-lipid_complex_remodeling	24	2.37809	0.0797451	1
GO:0034369_plasma_lipoprotein_particle_remodeling	24	2.37809	0.0797451	1
GO:0035308_negative_regulation_of_protein_dephosphorylation	24	2.37809	0.0797451	1
GO:0010800_positive_regulation_of_peptidyl-threonine_phosphorylation	24	2.37809	0.0797451	1
GO:0018195_peptidyl-arginine_modification	25	2.37809	0.0797451	1
GO:0031210_phosphatidylcholine_binding	24	2.37809	0.0797451	1
GO:0050997_quaternary_ammonium_group_binding	24	2.37809	0.0797451	1
MP:0001728_failure_of_embryo_implantation	24	2.37809	0.0797451	1
MP:0009114_decreased_pancreatic_beta_cell_mass	24	2.37809	0.0797451	1
MP:0005095_decreased_T_cell_proliferation	148	1.46796	0.0805535	1
GO:0030101_natural_killer_cell_activation	42	1.99829	0.0811428	1
GO:0043666_regulation_of_phosphoprotein_phosphatase_activity	41	1.99829	0.0811428	1
GO:0002440_production_of_molecular_mediator_of_immune_response	41	1.99829	0.0811428	1
GO:0032943_mononuclear_cell_proliferation	40	1.99829	0.0811428	1
GO:0006590_thyroid_hormone_generation	10	3.4229	0.0814039	1
GO:0006704_glucocorticoid_biosynthetic_process	10	3.4229	0.0814039	1
GO:0044550_secondary_metabolite_biosynthetic_process	10	3.4229	0.0814039	1
GO:0046218_indolalkylamine_catabolic_process	10	3.4229	0.0814039	1
GO:0001963_synaptic_transmission,_dopaminergic	11	3.4229	0.0814039	1
GO:0045835_negative_regulation_of_meiotic_nuclear_division	10	3.4229	0.0814039	1
GO:0006569_tryptophan_catabolic_process	10	3.4229	0.0814039	1
GO:0072075_metanephric_mesenchyme_development	10	3.4229	0.0814039	1
GO:0000050_urea_cycle	10	3.4229	0.0814039	1
GO:1901072_glucosamine-containing_compound_catabolic_process	10	3.4229	0.0814039	1
GO:0042436_indole-containing_compound_catabolic_process	10	3.4229	0.0814039	1
GO:0001977_renal_system_process_involved_in_regulation_of_blood_volume	10	3.4229	0.0814039	1
GO:0042627_chylomicron	10	3.4229	0.0814039	1
GO:0036128_CatSper_complex	10	3.4229	0.0814039	1
GO:0008179_adenylate_cyclase_binding	10	3.4229	0.0814039	1
GO:0016725_oxidoreductase_activity,_acting_on_CH_or_CH2_groups	10	3.4229	0.0814039	1
MP:0002577_reduced_enamel_thickness	10	3.4229	0.0814039	1
MP:0001752_abnormal_hypothalamus_secretion	11	3.4229	0.0814039	1
MP:0013770_abnormal_effector_memory_T-helper_cell_number	10	3.4229	0.0814039	1
MP:0013602_abnormal_Leydig_cell_differentiation	10	3.4229	0.0814039	1
MP:0003696_abnormal_zona_pellucida_morphology	10	3.4229	0.0814039	1
MP:0008086_increased_T-helper_1_cell_number	11	3.4229	0.0814039	1
GO:0045104_intermediate_filament_cytoskeleton_organization	34	2.14065	0.0818079	1
GO:0045103_intermediate_filament-based_process	34	2.14065	0.0818079	1
GO:0019956_chemokine_binding	32	2.14065	0.0818079	1
MP:0001906_increased_dopamine_level	32	2.14065	0.0818079	1
MP:0002665_decreased_circulating_corticosterone_level	33	2.14065	0.0818079	1
GO:0050688_regulation_of_defense_response_to_virus	57	1.80346	0.0821741	1
MP:0005169_abnormal_male_meiosis	141	1.48057	0.0823444	1
GO:0002831_regulation_of_response_to_biotic_stimulus	103	1.56862	0.0837843	1
GO:0043691_reverse_cholesterol_transport	17	2.68523	0.083814	1
GO:0098581_detection_of_external_biotic_stimulus	18	2.68523	0.083814	1
GO:0001848_complement_binding	17	2.68523	0.083814	1
GO:1901567_fatty_acid_derivative_binding	17	2.68523	0.083814	1
GO:0038187_pattern_recognition_receptor_activity	18	2.68523	0.083814	1
GO:1901338_catecholamine_binding	18	2.68523	0.083814	1
GO:0008329_signaling_pattern_recognition_receptor_activity	18	2.68523	0.083814	1
GO:0004602_glutathione_peroxidase_activity	18	2.68523	0.083814	1
MP:0001985_abnormal_gustatory_system_physiology	17	2.68523	0.083814	1
MP:0005360_urolithiasis	17	2.68523	0.083814	1
MP:0003197_nephrocalcinosis	17	2.68523	0.083814	1
MP:0008114_abnormal_Kupffer_cell_morphology	18	2.68523	0.083814	1
MP:0008329_decreased_somatotroph_cell_number	17	2.68523	0.083814	1
MP:0005189_abnormal_anogenital_distance	17	2.68523	0.083814	1
MP:0005534_decreased_body_temperature	68	1.73079	0.0839682	1
GO:0051048_negative_regulation_of_secretion	131	1.49495	0.0840672	1
GO:0002708_positive_regulation_of_lymphocyte_mediated_immunity	76	1.6756	0.084799	1
GO:0033138_positive_regulation_of_peptidyl-serine_phosphorylation	84	1.63227	0.0849305	1
MP:0005418_abnormal_circulating_hormone_level	759	1.19183	0.0857476	1
GO:0030672_synaptic_vesicle_membrane	50	1.86442	0.0857659	1
GO:0099501_exocytic_vesicle_membrane	50	1.86442	0.0857659	1
MP:0005658_increased_susceptibility_to_diet-induced_obesity	49	1.86442	0.0857659	1
MP:0001777_abnormal_body_temperature_homeostasis	49	1.86442	0.0857659	1
MP:0002410_decreased_susceptibility_to_viral_infection	50	1.86442	0.0857659	1
MP:0005400_abnormal_vitamin_level	49	1.86442	0.0857659	1
MP:0004754_abnormal_kidney_collecting_duct_morphology	49	1.86442	0.0857659	1
GO:0009615_response_to_virus	189	1.39931	0.0860682	1
GO:0048037_cofactor_binding	259	1.33587	0.086541	1
GO:0022407_regulation_of_cell-cell_adhesion	281	1.32223	0.086744	1
GO:0017144_drug_metabolic_process	501	1.23705	0.0873736	1
GO:0042582_azurophil_granule	154	1.44825	0.0881448	1
GO:0005766_primary_lysosome	154	1.44825	0.0881448	1
MP:0002993_arthritis	104	1.55331	0.0884699	1
GO:0003073_regulation_of_systemic_arterial_blood_pressure	59	1.77228	0.0884852	1
GO:0036126_sperm_flagellum	58	1.77228	0.0884852	1
GO:0000980_RNA_polymerase_II_distal_enhancer_sequence-specific_DNA_binding	58	1.77228	0.0884852	1
GO:0002474_antigen_processing_and_presentation_of_peptide_antigen_via_MHC_class_I	42	1.94949	0.0887214	1
GO:0055006_cardiac_cell_development	41	1.94949	0.0887214	1
GO:0071242_cellular_response_to_ammonium_ion	44	1.94949	0.0887214	1
GO:0016903_oxidoreductase_activity,_acting_on_the_aldehyde_or_oxo_group_of_donors	42	1.94949	0.0887214	1
MP:0010180_increased_susceptibility_to_weight_loss	41	1.94949	0.0887214	1
GO:0045494_photoreceptor_cell_maintenance	25	2.28283	0.0896442	1
GO:0055078_sodium_ion_homeostasis	25	2.28283	0.0896442	1
GO:0008207_C21-steroid_hormone_metabolic_process	25	2.28283	0.0896442	1
GO:0099086_synaptonemal_structure	26	2.28283	0.0896442	1
GO:0000795_synaptonemal_complex	26	2.28283	0.0896442	1
GO:0016701_oxidoreductase_activity,_acting_on_single_donors_with_incorporation_of_molecular_oxygen	25	2.28283	0.0896442	1
MP:0002544_brachydactyly	25	2.28283	0.0896442	1
MP:0008663_increased_interleukin-12_secretion	25	2.28283	0.0896442	1
MP:0004927_abnormal_epididymis_weight	25	2.28283	0.0896442	1
GO:0060333_interferon-gamma-mediated_signaling_pathway	69	1.70488	0.0898907	1
MP:0008470_abnormal_spleen_B_cell_follicle_morphology	124	1.49903	0.0900411	1
GO:0002705_positive_regulation_of_leukocyte_mediated_immunity	88	1.61299	0.0901778	1
MP:0005117_increased_circulating_pituitary_hormone_level	86	1.61299	0.0901778	1
MP:0002376_abnormal_dendritic_cell_physiology	143	1.45943	0.0903196	1
GO:0042269_regulation_of_natural_killer_cell_mediated_cytotoxicity	35	2.07569	0.0904171	1
GO:0001895_retina_homeostasis	33	2.07569	0.0904171	1
GO:0048704_embryonic_skeletal_system_morphogenesis	33	2.07569	0.0904171	1
GO:0016814_hydrolase_activity,_acting_on_carbon-nitrogen_(but_not_peptide)_bonds,_in_cyclic_amidines	33	2.07569	0.0904171	1
MP:0003368_decreased_circulating_glucocorticoid_level	34	2.07569	0.0904171	1
MP:0009146_abnormal_pancreatic_acinar_cell_morphology	33	2.07569	0.0904171	1
MP:0004608_abnormal_cervical_axis_morphology	33	2.07569	0.0904171	1
MP:0010838_increased_CD8-positive,_alpha-beta_memory_T_cell_number	33	2.07569	0.0904171	1
MP:0008704_abnormal_interleukin-6_secretion	153	1.43859	0.0921088	1
GO:0016810_hydrolase_activity,_acting_on_carbon-nitrogen_(but_not_peptide)_bonds	134	1.47216	0.0924566	1
GO:0034704_calcium_channel_complex	50	1.8271	0.0928261	1
MP:0005671_abnormal_response_to_transplant	50	1.8271	0.0928261	1
GO:1901700_response_to_oxygen-containing_compound	802	1.18096	0.0932491	1
MP:0005535_abnormal_body_temperature	106	1.53831	0.093317	1
GO:0000978_RNA_polymerase_II_proximal_promoter_sequence-specific_DNA_binding	357	1.2758	0.0933318	1
GO:0046883_regulation_of_hormone_secretion	165	1.42035	0.0936096	1
MP:0003949_abnormal_circulating_lipid_level	757	1.1857	0.0936899	1
MP:0001756_abnormal_urination	124	1.48677	0.0945289	1
MP:0002631_abnormal_epididymis_morphology	124	1.48677	0.0945289	1
MP:0011385_abnormal_testosterone_level	60	1.74216	0.0950751	1
GO:0010522_regulation_of_calcium_ion_transport_into_cytosol	69	1.67973	0.0960573	1
GO:0002761_regulation_of_myeloid_leukocyte_differentiation	69	1.67973	0.0960573	1
MP:0005598_decreased_ventricle_muscle_contractility	69	1.67973	0.0960573	1
GO:0032515_negative_regulation_of_phosphoprotein_phosphatase_activity	18	2.53584	0.0961984	1
GO:0060043_regulation_of_cardiac_muscle_cell_proliferation	18	2.53584	0.0961984	1
GO:0030214_hyaluronan_catabolic_process	18	2.53584	0.0961984	1
GO:1900745_positive_regulation_of_p38MAPK_cascade	18	2.53584	0.0961984	1
GO:0006067_ethanol_metabolic_process	19	2.53584	0.0961984	1
GO:0009068_aspartate_family_amino_acid_catabolic_process	18	2.53584	0.0961984	1
GO:2000778_positive_regulation_of_interleukin-6_secretion	18	2.53584	0.0961984	1
MP:0000477_abnormal_intestine_morphology	344	1.27575	0.0964678	1
MP:0009106_abnormal_pancreas_size	42	1.90303	0.0966852	1
GO:0002520_immune_system_development	324	1.28373	0.0973172	1
GO:0070106_interleukin-27-mediated_signaling_pathway	11	3.11161	0.0976295	1
GO:0008211_glucocorticoid_metabolic_process	11	3.11161	0.0976295	1
GO:0051446_positive_regulation_of_meiotic_cell_cycle	11	3.11161	0.0976295	1
GO:0042693_muscle_cell_fate_commitment	11	3.11161	0.0976295	1
GO:0060315_negative_regulation_of_ryanodine-sensitive_calcium-release_channel_activity	11	3.11161	0.0976295	1
GO:0006568_tryptophan_metabolic_process	11	3.11161	0.0976295	1
GO:0072074_kidney_mesenchyme_development	11	3.11161	0.0976295	1
GO:0001824_blastocyst_development	11	3.11161	0.0976295	1
GO:0097720_calcineurin-mediated_signaling	12	3.11161	0.0976295	1
GO:0033173_calcineurin-NFAT_signaling_cascade	11	3.11161	0.0976295	1
GO:0051280_negative_regulation_of_release_of_sequestered_calcium_ion_into_cytosol	11	3.11161	0.0976295	1
GO:0046415_urate_metabolic_process	11	3.11161	0.0976295	1
GO:0060158_phospholipase_C-activating_dopamine_receptor_signaling_pathway	12	3.11161	0.0976295	1
GO:0032725_positive_regulation_of_granulocyte_macrophage_colony-stimulating_factor_production	11	3.11161	0.0976295	1
GO:0002080_acrosomal_membrane	11	3.11161	0.0976295	1
GO:0015114_phosphate_ion_transmembrane_transporter_activity	12	3.11161	0.0976295	1
GO:0016755_transferase_activity,_transferring_amino-acyl_groups	11	3.11161	0.0976295	1
GO:0089720_caspase_binding	11	3.11161	0.0976295	1
GO:0005540_hyaluronic_acid_binding	11	3.11161	0.0976295	1
GO:0015355_secondary_active_monocarboxylate_transmembrane_transporter_activity	11	3.11161	0.0976295	1
MP:0010747_abnormal_enamel_organ_morphology	11	3.11161	0.0976295	1
MP:0004568_fusion_of_glossopharyngeal_and_vagus_nerve	11	3.11161	0.0976295	1
MP:0005435_hemoperitoneum	12	3.11161	0.0976295	1
MP:0002667_decreased_circulating_aldosterone_level	11	3.11161	0.0976295	1
MP:0005576_decreased_pulmonary_ventilation	11	3.11161	0.0976295	1
MP:0006012_dilated_endolymphatic_duct	11	3.11161	0.0976295	1
MP:0003374_decreased_circulating_mineralocorticoid_level	11	3.11161	0.0976295	1
MP:0005014_increased_B_cell_number	225	1.34572	0.098289	1
MP:0008280_abnormal_male_germ_cell_apoptosis	125	1.47471	0.0991548	1
GO:0010955_negative_regulation_of_protein_processing	34	2.01456	0.099497	1
GO:1903318_negative_regulation_of_protein_maturation	34	2.01456	0.099497	1
GO:0051339_regulation_of_lyase_activity	35	2.01456	0.099497	1
GO:0051384_response_to_glucocorticoid	34	2.01456	0.099497	1
MP:0008176_abnormal_germinal_center_B_cell_morphology	34	2.01456	0.099497	1
MP:0013680_abnormal_germinal_center_B_cell_number	34	2.01456	0.099497	1
MP:0005596_increased_susceptibility_to_type_I_hypersensitivity_reaction	34	2.01456	0.099497	1
MP:0013763_increased_T-helper_cell_number	35	2.01456	0.099497	1
MP:0001199_thin_skin	34	2.01456	0.099497	1
MP:0003243_abnormal_dopaminergic_neuron_morphology	34	2.01456	0.099497	1
MP:0011415_abnormal_aldosterone_level	35	2.01456	0.099497	1
GO:0072378_blood_coagulation,_fibrin_clot_formation	26	2.19497	0.100146	1
GO:0051445_regulation_of_meiotic_cell_cycle	26	2.19497	0.100146	1
GO:0042475_odontogenesis_of_dentin-containing_tooth	26	2.19497	0.100146	1
GO:0034367_protein-containing_complex_remodeling	26	2.19497	0.100146	1
GO:0050716_positive_regulation_of_interleukin-1_secretion	26	2.19497	0.100146	1
GO:0006699_bile_acid_biosynthetic_process	26	2.19497	0.100146	1
GO:0045851_pH_reduction	26	2.19497	0.100146	1
GO:0060420_regulation_of_heart_growth	26	2.19497	0.100146	1
GO:1901021_positive_regulation_of_calcium_ion_transmembrane_transporter_activity	26	2.19497	0.100146	1
GO:0045471_response_to_ethanol	27	2.19497	0.100146	1
GO:0046596_regulation_of_viral_entry_into_host_cell	26	2.19497	0.100146	1
MP:0008660_increased_interleukin-10_secretion	26	2.19497	0.100146	1
MP:0002790_decreased_circulating_follicle_stimulating_hormone_level	26	2.19497	0.100146	1
GO:0000982_transcription_factor_activity,_RNA_polymerase_II_proximal_promoter_sequence-specific_DNA_binding	325	1.27968	0.100184	1
GO:0006081_cellular_aldehyde_metabolic_process	53	1.79121	0.100209	1
MP:0002074_abnormal_hair_texture	51	1.79121	0.100209	1
MP:0003953_abnormal_hormone_level	854	1.1692	0.100347	1
GO:0046649_lymphocyte_activation	204	1.35879	0.101044	1
MP:0013558_abnormal_exocrine_gland_morphology	543	1.21181	0.101551	1
GO:0071216_cellular_response_to_biotic_stimulus	129	1.46285	0.103919	1
GO:0048706_embryonic_skeletal_system_development	43	1.85853	0.105029	1
GO:0008287_protein_serine/threonine_phosphatase_complex	44	1.85853	0.105029	1
GO:1903293_phosphatase_complex	44	1.85853	0.105029	1
MP:0003215_renal_interstitial_fibrosis	44	1.85853	0.105029	1
MP:0006089_abnormal_vestibular_saccule_morphology	44	1.85853	0.105029	1
GO:0050792_regulation_of_viral_process	164	1.39417	0.105894	1
MP:0004392_abnormal_CD8-positive,_alpha-beta_T_cell_physiology	88	1.55778	0.107088	1
MP:0004019_abnormal_vitamin_homeostasis	53	1.75668	0.107911	1
GO:0019884_antigen_processing_and_presentation_of_exogenous_antigen	129	1.45117	0.108821	1
GO:0051047_positive_regulation_of_secretion	249	1.31262	0.109004	1
GO:0046164_alcohol_catabolic_process	36	1.95694	0.109038	1
GO:0015696_ammonium_transport	35	1.95694	0.109038	1
GO:0008643_carbohydrate_transport	35	1.95694	0.109038	1
MP:0009145_abnormal_pancreatic_acinus_morphology	35	1.95694	0.109038	1
MP:0002455_abnormal_dendritic_cell_antigen_presentation	35	1.95694	0.109038	1
MP:0005597_decreased_susceptibility_to_type_I_hypersensitivity_reaction	35	1.95694	0.109038	1
MP:0005130_decreased_follicle_stimulating_hormone_level	35	1.95694	0.109038	1
GO:1901019_regulation_of_calcium_ion_transmembrane_transporter_activity	71	1.63158	0.109119	1
GO:0052813_phosphatidylinositol_bisphosphate_kinase_activity	71	1.63158	0.109119	1
GO:0019432_triglyceride_biosynthetic_process	19	2.40239	0.109383	1
GO:1903792_negative_regulation_of_anion_transport	19	2.40239	0.109383	1
GO:0003209_cardiac_atrium_morphogenesis	19	2.40239	0.109383	1
GO:0072677_eosinophil_migration	19	2.40239	0.109383	1
GO:0048245_eosinophil_chemotaxis	19	2.40239	0.109383	1
GO:0004864_protein_phosphatase_inhibitor_activity	20	2.40239	0.109383	1
GO:0030170_pyridoxal_phosphate_binding	20	2.40239	0.109383	1
MP:0013916_decreased_intestine_length	19	2.40239	0.109383	1
MP:0000678_abnormal_parathyroid_gland_morphology	19	2.40239	0.109383	1
MP:0008321_small_adenohypophysis	19	2.40239	0.109383	1
MP:0005645_abnormal_hypothalamus_physiology	20	2.40239	0.109383	1
MP:0011448_decreased_dopaminergic_neuron_number	19	2.40239	0.109383	1
MP:0030604_abnormal_ammonia_homeostasis	20	2.40239	0.109383	1
MP:0000764_abnormal_tongue_epithelium_morphology	19	2.40239	0.109383	1
MP:0010211_abnormal_acute_phase_protein_level	19	2.40239	0.109383	1
GO:0043169_cation_binding	809	1.16709	0.110004	1
MP:0008686_abnormal_interleukin-2_secretion	98	1.5155	0.111084	1
GO:0098754_detoxification	29	2.11358	0.111233	1
GO:0005343_organic_acid:sodium_symporter_activity	27	2.11358	0.111233	1
MP:0004672_short_ribs	27	2.11358	0.111233	1
MP:0004249_abnormal_crista_ampullaris_morphology	28	2.11358	0.111233	1
MP:0005185_decreased_circulating_progesterone_level	27	2.11358	0.111233	1
MP:0001190_reddish_skin	27	2.11358	0.111233	1
MP:0001074_abnormal_vagus_nerve_morphology	27	2.11358	0.111233	1
GO:0000987_proximal_promoter_sequence-specific_DNA_binding	375	1.24757	0.112214	1
GO:0019882_antigen_processing_and_presentation	149	1.40912	0.112362	1
GO:0050863_regulation_of_T_cell_activation	219	1.32972	0.112708	1
GO:0070661_leukocyte_proliferation	44	1.81628	0.113748	1
MP:0003606_kidney_failure	44	1.81628	0.113748	1
MP:0008671_abnormal_interleukin-13_secretion	44	1.81628	0.113748	1
GO:0050707_regulation_of_cytokine_secretion	129	1.43967	0.113862	1
GO:0070062_extracellular_exosome	80	1.5705	0.114805	1
GO:0051447_negative_regulation_of_meiotic_cell_cycle	12	2.85205	0.115034	1
GO:0016559_peroxisome_fission	13	2.85205	0.115034	1
GO:0007632_visual_behavior	12	2.85205	0.115034	1
GO:0033700_phospholipid_efflux	12	2.85205	0.115034	1
GO:0042403_thyroid_hormone_metabolic_process	12	2.85205	0.115034	1
GO:2000737_negative_regulation_of_stem_cell_differentiation	12	2.85205	0.115034	1
GO:0051349_positive_regulation_of_lyase_activity	12	2.85205	0.115034	1
GO:0031665_negative_regulation_of_lipopolysaccharide-mediated_signaling_pathway	12	2.85205	0.115034	1
GO:0034143_regulation_of_toll-like_receptor_4_signaling_pathway	15	2.85205	0.115034	1
GO:0051284_positive_regulation_of_sequestering_of_calcium_ion	12	2.85205	0.115034	1
GO:0072347_response_to_anesthetic	14	2.85205	0.115034	1
GO:0006069_ethanol_oxidation	12	2.85205	0.115034	1
GO:0060397_JAK-STAT_cascade_involved_in_growth_hormone_signaling_pathway	13	2.85205	0.115034	1
GO:0003215_cardiac_right_ventricle_morphogenesis	12	2.85205	0.115034	1
GO:0035458_cellular_response_to_interferon-beta	12	2.85205	0.115034	1
GO:1903019_negative_regulation_of_glycoprotein_metabolic_process	12	2.85205	0.115034	1
GO:0090185_negative_regulation_of_kidney_development	12	2.85205	0.115034	1
GO:0060198_clathrin-sculpted_vesicle	12	2.85205	0.115034	1
GO:0005640_nuclear_outer_membrane	12	2.85205	0.115034	1
GO:0004126_cytidine_deaminase_activity	12	2.85205	0.115034	1
GO:0016840_carbon-nitrogen_lyase_activity	12	2.85205	0.115034	1
MP:0003845_abnormal_decidualization	12	2.85205	0.115034	1
MP:0002660_abnormal_caput_epididymis_morphology	12	2.85205	0.115034	1
MP:0004958_enlarged_prostate_gland	12	2.85205	0.115034	1
MP:0002901_increased_urine_phosphate_level	12	2.85205	0.115034	1
MP:0003849_greasy_coat	12	2.85205	0.115034	1
MP:0011465_abnormal_urine_urea_nitrogen_level	12	2.85205	0.115034	1
MP:0001748_increased_circulating_adrenocorticotropin_level	13	2.85205	0.115034	1
MP:0009095_abnormal_endometrial_gland_number	12	2.85205	0.115034	1
MP:0004622_sacral_vertebral_fusion	12	2.85205	0.115034	1
MP:0002254_reproductive_system_inflammation	12	2.85205	0.115034	1
MP:0003619_abnormal_urine_color	12	2.85205	0.115034	1
MP:0000167_decreased_chondrocyte_number	12	2.85205	0.115034	1
MP:0010263_total_cataracts	12	2.85205	0.115034	1
GO:0003208_cardiac_ventricle_morphogenesis	53	1.72346	0.115928	1
GO:0070098_chemokine-mediated_signaling_pathway	53	1.72346	0.115928	1
GO:0043331_response_to_dsRNA	71	1.60853	0.11601	1
GO:0051928_positive_regulation_of_calcium_ion_transport	72	1.60853	0.11601	1
GO:1902106_negative_regulation_of_leukocyte_differentiation	63	1.65763	0.1165	1
GO:0002449_lymphocyte_mediated_immunity	64	1.65763	0.1165	1
MP:0002608_increased_hematocrit	63	1.65763	0.1165	1
MP:0002212_abnormal_secondary_sex_determination	63	1.65763	0.1165	1
MP:0003047_abnormal_thoracic_vertebrae_morphology	119	1.45247	0.116938	1
GO:0032496_response_to_lipopolysaccharide	150	1.39947	0.117131	1
GO:0044242_cellular_lipid_catabolic_process	157	1.38322	0.118269	1
GO:0002683_negative_regulation_of_immune_system_process	286	1.28021	0.118602	1
GO:0046456_icosanoid_biosynthetic_process	38	1.90254	0.119029	1
GO:0045670_regulation_of_osteoclast_differentiation	36	1.90254	0.119029	1
MP:0004615_cervical_vertebral_transformation	37	1.90254	0.119029	1
MP:0005401_abnormal_fat-soluble_vitamin_level	36	1.90254	0.119029	1
MP:0003567_abnormal_fetal_cardiomyocyte_proliferation	36	1.90254	0.119029	1
GO:0042113_B_cell_activation	90	1.52302	0.119329	1
MP:0002444_abnormal_T_cell_physiology	508	1.20194	0.120578	1
GO:0048534_hematopoietic_or_lymphoid_organ_development	301	1.26688	0.120826	1
GO:0001676_long-chain_fatty_acid_metabolic_process	81	1.55104	0.12145	1
GO:0008201_heparin_binding	83	1.55104	0.12145	1
MP:0008548_abnormal_circulating_interferon_level	83	1.55104	0.12145	1
MP:0001828_abnormal_T_cell_activation	279	1.27555	0.122155	1
GO:0001912_positive_regulation_of_leukocyte_mediated_cytotoxicity	46	1.77583	0.122833	1
GO:0007602_phototransduction	30	2.03801	0.122883	1
GO:0002704_negative_regulation_of_leukocyte_mediated_immunity	28	2.03801	0.122883	1
GO:0002762_negative_regulation_of_myeloid_leukocyte_differentiation	28	2.03801	0.122883	1
GO:0005891_voltage-gated_calcium_channel_complex	28	2.03801	0.122883	1
MP:0013562_abnormal_circumventricular_organ_morphology	28	2.03801	0.122883	1
MP:0001142_abnormal_vagina_orifice_morphology	28	2.03801	0.122883	1
MP:0004977_increased_B-1_B_cell_number	30	2.03801	0.122883	1
MP:0002277_abnormal_respiratory_mucosa_morphology	28	2.03801	0.122883	1
MP:0001242_hyperkeratosis	72	1.58611	0.123139	1
GO:0007212_dopamine_receptor_signaling_pathway	22	2.28214	0.123324	1
GO:0030857_negative_regulation_of_epithelial_cell_differentiation	20	2.28214	0.123324	1
GO:0001658_branching_involved_in_ureteric_bud_morphogenesis	20	2.28214	0.123324	1
GO:0009595_detection_of_biotic_stimulus	21	2.28214	0.123324	1
GO:0035456_response_to_interferon-beta	20	2.28214	0.123324	1
MP:0009232_abnormal_sperm_nucleus_morphology	20	2.28214	0.123324	1
MP:0008322_abnormal_somatotroph_morphology	20	2.28214	0.123324	1
MP:0008702_increased_interleukin-5_secretion	20	2.28214	0.123324	1
MP:0011409_increased_renal_glomerulus_basement_membrane_thickness	20	2.28214	0.123324	1
GO:0097729_9+2_motile_cilium	63	1.63124	0.124183	1
GO:0019208_phosphatase_regulator_activity	64	1.63124	0.124183	1
MP:0003718_maternal_effect	63	1.63124	0.124183	1
MP:0008721_abnormal_chemokine_level	56	1.69146	0.124256	1
MP:0001727_abnormal_embryo_implantation	54	1.69146	0.124256	1
GO:0090276_regulation_of_peptide_hormone_secretion	132	1.41722	0.124355	1
MP:0001846_increased_inflammatory_response	802	1.15656	0.125817	1
GO:0044057_regulation_of_system_process	355	1.23881	0.126453	1
GO:0044212_transcription_regulatory_region_DNA_binding	742	1.16182	0.128012	1
GO:0001067_regulatory_region_nucleic_acid_binding	742	1.16182	0.128012	1
MP:0003018_abnormal_circulating_chloride_level	85	1.53206	0.128304	1
MP:0013803_increased_IgG2_level	83	1.53206	0.128304	1
GO:0071827_plasma_lipoprotein_particle_organization	38	1.85089	0.129457	1
GO:0061326_renal_tubule_development	37	1.85089	0.129457	1
GO:0050704_regulation_of_interleukin-1_secretion	37	1.85089	0.129457	1
MP:0006090_abnormal_utricle_morphology	38	1.85089	0.129457	1
MP:0000008_increased_white_adipose_tissue_amount	37	1.85089	0.129457	1
MP:0000005_increased_brown_adipose_tissue_amount	37	1.85089	0.129457	1
MP:0008288_abnormal_adrenal_cortex_morphology	38	1.85089	0.129457	1
MP:0003966_abnormal_adrenocorticotropin_level	38	1.85089	0.129457	1
MP:0000465_gastrointestinal_hemorrhage	38	1.85089	0.129457	1
MP:0002695_abnormal_circulating_glucagon_level	37	1.85089	0.129457	1
GO:0022890_inorganic_cation_transmembrane_transporter_activity	505	1.19558	0.130017	1
MP:0004625_abnormal_rib_joint	73	1.56431	0.130501	1
MP:0005463_abnormal_CD4-positive,_alpha-beta_T_cell_physiology	140	1.38752	0.131155	1
MP:0002933_joint_inflammation	112	1.44083	0.13176	1
MP:0005012_decreased_eosinophil_cell_number	64	1.60568	0.132131	1
MP:0004890_decreased_energy_expenditure	64	1.60568	0.132131	1
MP:0002343_abnormal_lymph_node_cortex_morphology	46	1.73714	0.132276	1
GO:0050764_regulation_of_phagocytosis	56	1.66063	0.132887	1
MP:0006094_increased_fat_cell_size	55	1.66063	0.132887	1
GO:0000098_sulfur_amino_acid_catabolic_process	13	2.63268	0.133498	1
GO:0045414_regulation_of_interleukin-8_biosynthetic_process	13	2.63268	0.133498	1
GO:1902187_negative_regulation_of_viral_release_from_host_cell	13	2.63268	0.133498	1
GO:0031342_negative_regulation_of_cell_killing	13	2.63268	0.133498	1
GO:0046348_amino_sugar_catabolic_process	13	2.63268	0.133498	1
GO:0014059_regulation_of_dopamine_secretion	14	2.63268	0.133498	1
GO:0042359_vitamin_D_metabolic_process	13	2.63268	0.133498	1
GO:0032645_regulation_of_granulocyte_macrophage_colony-stimulating_factor_production	13	2.63268	0.133498	1
GO:0072202_cell_differentiation_involved_in_metanephros_development	13	2.63268	0.133498	1
GO:0005858_axonemal_dynein_complex	13	2.63268	0.133498	1
GO:0046930_pore_complex	13	2.63268	0.133498	1
GO:0016471_vacuolar_proton-transporting_V-type_ATPase_complex	13	2.63268	0.133498	1
GO:0008417_fucosyltransferase_activity	13	2.63268	0.133498	1
GO:0031432_titin_binding	13	2.63268	0.133498	1
GO:0050700_CARD_domain_binding	13	2.63268	0.133498	1
GO:0015929_hexosaminidase_activity	13	2.63268	0.133498	1
MP:0011350_abnormal_proximal_convoluted_tubule_brush_border_morphology	13	2.63268	0.133498	1
MP:0003015_abnormal_circulating_bicarbonate_level	13	2.63268	0.133498	1
MP:0004136_abnormal_tongue_muscle_morphology	13	2.63268	0.133498	1
MP:0020178_abnormal_IgG2c_level	13	2.63268	0.133498	1
MP:0003450_enlarged_pancreas	13	2.63268	0.133498	1
MP:0001168_abnormal_prostate_gland_epithelium_morphology	13	2.63268	0.133498	1
MP:0008115_abnormal_dendritic_cell_differentiation	13	2.63268	0.133498	1
MP:0002662_abnormal_cauda_epididymis_morphology	13	2.63268	0.133498	1
MP:0004361_bowed_ulna	13	2.63268	0.133498	1
MP:0004960_abnormal_prostate_gland_weight	13	2.63268	0.133498	1
MP:0010685_abnormal_hair_follicle_inner_root_sheath_morphology	13	2.63268	0.133498	1
MP:0008892_abnormal_sperm_flagellum_morphology	122	1.41626	0.133818	1
GO:1904036_negative_regulation_of_epithelial_cell_apoptotic_process	29	1.96767	0.135071	1
GO:0000038_very_long-chain_fatty_acid_metabolic_process	29	1.96767	0.135071	1
GO:0010743_regulation_of_macrophage_derived_foam_cell_differentiation	29	1.96767	0.135071	1
GO:0030072_peptide_hormone_secretion	29	1.96767	0.135071	1
GO:0044447_axoneme_part	29	1.96767	0.135071	1
GO:0005637_nuclear_inner_membrane	29	1.96767	0.135071	1
MP:0003271_abnormal_duodenum_morphology	29	1.96767	0.135071	1
MP:0004959_abnormal_prostate_gland_size	30	1.96767	0.135071	1
MP:0003962_abnormal_adrenaline_level	29	1.96767	0.135071	1
GO:1903532_positive_regulation_of_secretion_by_cell	236	1.28685	0.136876	1
GO:1902105_regulation_of_leukocyte_differentiation	162	1.3486	0.137966	1
GO:1903793_positive_regulation_of_anion_transport	21	2.17333	0.137972	1
GO:0009584_detection_of_visible_light	21	2.17333	0.137972	1
GO:1901685_glutathione_derivative_metabolic_process	22	2.17333	0.137972	1
GO:1901687_glutathione_derivative_biosynthetic_process	22	2.17333	0.137972	1
GO:0046463_acylglycerol_biosynthetic_process	21	2.17333	0.137972	1
GO:0046460_neutral_lipid_biosynthetic_process	21	2.17333	0.137972	1
GO:0031233_intrinsic_component_of_external_side_of_plasma_membrane	22	2.17333	0.137972	1
MP:0002903_abnormal_circulating_parathyroid_hormone_level	21	2.17333	0.137972	1
MP:0009238_coiled_sperm_flagellum	21	2.17333	0.137972	1
MP:0000690_absent_spleen	21	2.17333	0.137972	1
MP:0002734_abnormal_mechanical_nociception	21	2.17333	0.137972	1
MP:0009118_increased_white_fat_cell_size	21	2.17333	0.137972	1
MP:0003349_abnormal_circulating_renin_level	22	2.17333	0.137972	1
MP:0008522_abnormal_lymph_node_germinal_center_morphology	21	2.17333	0.137972	1
MP:0005108_abnormal_ulna_morphology	74	1.5431	0.138095	1
GO:0015893_drug_transport	93	1.47368	0.139114	1
GO:0070851_growth_factor_receptor_binding	93	1.47368	0.139114	1
GO:0030017_sarcomere	122	1.40458	0.139736	1
GO:0034381_plasma_lipoprotein_particle_clearance	39	1.80216	0.140307	1
GO:0031960_response_to_corticosteroid	38	1.80216	0.140307	1
MP:0005244_hemopericardium	39	1.80216	0.140307	1
MP:0000155_asymmetric_rib_joints	38	1.80216	0.140307	1
MP:0011390_abnormal_fetal_cardiomyocyte_physiology	38	1.80216	0.140307	1
MP:0002439_abnormal_plasma_cell_morphology	57	1.6309	0.141815	1
MP:0005439_decreased_glycogen_level	56	1.6309	0.141815	1
GO:0006694_steroid_biosynthetic_process	104	1.44159	0.141989	1
MP:0008261_arrest_of_male_meiosis	105	1.44159	0.141989	1
GO:0048839_inner_ear_development	48	1.7001	0.142067	1
GO:0004601_peroxidase_activity	48	1.7001	0.142067	1
MP:0003363_decreased_circulating_gonadotropin_level	47	1.7001	0.142067	1
MP:0001983_abnormal_olfactory_system_physiology	49	1.7001	0.142067	1
MP:0002843_decreased_systemic_arterial_blood_pressure	84	1.49544	0.142632	1
GO:0044255_cellular_lipid_metabolic_process	763	1.14885	0.143626	1
MP:0008210_increased_mature_B_cell_number	126	1.3931	0.145796	1
GO:0035004_phosphatidylinositol_3-kinase_activity	76	1.52245	0.145914	1
GO:0002791_regulation_of_peptide_secretion	310	1.23739	0.146371	1
GO:0071331_cellular_response_to_hexose_stimulus	30	1.90205	0.147772	1
GO:0008206_bile_acid_metabolic_process	30	1.90205	0.147772	1
GO:1901020_negative_regulation_of_calcium_ion_transmembrane_transporter_activity	31	1.90205	0.147772	1
GO:0070542_response_to_fatty_acid	30	1.90205	0.147772	1
GO:0071326_cellular_response_to_monosaccharide_stimulus	30	1.90205	0.147772	1
MP:0008488_abnormal_semicircular_canal_ampulla_morphology	31	1.90205	0.147772	1
MP:0008738_abnormal_liver_iron_level	30	1.90205	0.147772	1
MP:0008146_asymmetric_sternocostal_joints	30	1.90205	0.147772	1
MP:0014032_abnormal_mucous_gland_morphology	30	1.90205	0.147772	1
GO:0002237_response_to_molecule_of_bacterial_origin	168	1.33193	0.14848	1
GO:0008217_regulation_of_blood_pressure	105	1.42766	0.148679	1
GO:0097733_photoreceptor_cell_cilium	68	1.55687	0.148799	1
MP:0005306_abnormal_phalanx_morphology	67	1.55687	0.148799	1
MP:0004926_abnormal_epididymis_size	66	1.55687	0.148799	1
GO:0008270_zinc_ion_binding	245	1.26505	0.149061	1
GO:0051046_regulation_of_secretion	504	1.18166	0.149131	1
GO:1901652_response_to_peptide	239	1.27017	0.149995	1
GO:0080134_regulation_of_response_to_stress	1083	1.12191	0.150781	1
GO:0002548_monocyte_chemotaxis	41	1.75587	0.151561	1
GO:0009914_hormone_transport	39	1.75587	0.151561	1
GO:0071825_protein-lipid_complex_subunit_organization	40	1.75587	0.151561	1
MP:0005191_head_tilt	40	1.75587	0.151561	1
MP:0002735_abnormal_chemical_nociception	39	1.75587	0.151561	1
GO:0030239_myofibril_assembly	48	1.66461	0.152194	1
GO:0044070_regulation_of_anion_transport	48	1.66461	0.152194	1
MP:0011425_abnormal_kidney_interstitium_morphology	49	1.66461	0.152194	1
GO:0008210_estrogen_metabolic_process	14	2.44455	0.152899	1
GO:0009070_serine_family_amino_acid_biosynthetic_process	15	2.44455	0.152899	1
GO:0003071_renal_system_process_involved_in_regulation_of_systemic_arterial_blood_pressure	14	2.44455	0.152899	1
GO:0045777_positive_regulation_of_blood_pressure	14	2.44455	0.152899	1
GO:0072215_regulation_of_metanephros_development	14	2.44455	0.152899	1
GO:0033081_regulation_of_T_cell_differentiation_in_thymus	14	2.44455	0.152899	1
GO:0045907_positive_regulation_of_vasoconstriction	14	2.44455	0.152899	1
GO:0106058_positive_regulation_of_calcineurin-mediated_signaling	14	2.44455	0.152899	1
GO:1902932_positive_regulation_of_alcohol_biosynthetic_process	14	2.44455	0.152899	1
GO:0048739_cardiac_muscle_fiber_development	14	2.44455	0.152899	1
GO:0010523_negative_regulation_of_calcium_ion_transport_into_cytosol	14	2.44455	0.152899	1
GO:0070886_positive_regulation_of_calcineurin-NFAT_signaling_cascade	14	2.44455	0.152899	1
GO:0045672_positive_regulation_of_osteoclast_differentiation	14	2.44455	0.152899	1
GO:0018904_ether_metabolic_process	14	2.44455	0.152899	1
GO:1900118_negative_regulation_of_execution_phase_of_apoptosis	17	2.44455	0.152899	1
GO:0042135_neurotransmitter_catabolic_process	14	2.44455	0.152899	1
GO:0034361_very-low-density_lipoprotein_particle	15	2.44455	0.152899	1
GO:0034385_triglyceride-rich_plasma_lipoprotein_particle	15	2.44455	0.152899	1
GO:0097225_sperm_midpiece	14	2.44455	0.152899	1
GO:0001846_opsonin_binding	14	2.44455	0.152899	1
GO:0015269_calcium-activated_potassium_channel_activity	14	2.44455	0.152899	1
GO:0051428_peptide_hormone_receptor_binding	15	2.44455	0.152899	1
GO:0015556_C4-dicarboxylate_transmembrane_transporter_activity	14	2.44455	0.152899	1
MP:0013286_abnormal_sperm_capacitation	14	2.44455	0.152899	1
MP:0005123_increased_circulating_growth_hormone_level	14	2.44455	0.152899	1
MP:0003666_impaired_sperm_capacitation	14	2.44455	0.152899	1
MP:0009758_impaired_behavioral_response_to_cocaine	14	2.44455	0.152899	1
MP:0030039_abnormal_facial_muscle_morphology	14	2.44455	0.152899	1
MP:0011232_abnormal_vitamin_A_level	14	2.44455	0.152899	1
MP:0008092_abnormal_T-helper_2_cell_differentiation	14	2.44455	0.152899	1
MP:0004002_abnormal_jejunum_morphology	14	2.44455	0.152899	1
MP:0008294_abnormal_adrenal_gland_zona_fasciculata_morphology	14	2.44455	0.152899	1
MP:0003806_abnormal_nucleotide_metabolism	14	2.44455	0.152899	1
MP:0030457_abnormal_molar_cusp_morphology	14	2.44455	0.152899	1
MP:0008169_increased_B-1b_cell_number	14	2.44455	0.152899	1
MP:0008085_abnormal_T-helper_1_cell_number	15	2.44455	0.152899	1
GO:0055021_regulation_of_cardiac_muscle_tissue_growth	22	2.07453	0.153277	1
GO:0060675_ureteric_bud_morphogenesis	22	2.07453	0.153277	1
GO:0032647_regulation_of_interferon-alpha_production	22	2.07453	0.153277	1
GO:1900015_regulation_of_cytokine_production_involved_in_inflammatory_response	22	2.07453	0.153277	1
GO:0071398_cellular_response_to_fatty_acid	22	2.07453	0.153277	1
GO:0008327_methyl-CpG_binding	24	2.07453	0.153277	1
MP:0009348_abnormal_urine_pH	22	2.07453	0.153277	1
MP:0009166_abnormal_pancreatic_islet_number	22	2.07453	0.153277	1
MP:0013434_abnormal_CD8-positive,_naive_alpha-beta_T_cell_number	22	2.07453	0.153277	1
MP:0004806_absent_germ_cells	176	1.31343	0.153749	1
MP:0001930_abnormal_meiosis	167	1.32375	0.153901	1
MP:0009355_increased_liver_triglyceride_level	76	1.50235	0.153956	1
MP:0001762_polyuria	76	1.50235	0.153956	1
GO:0008324_cation_transmembrane_transporter_activity	557	1.16765	0.155329	1
MP:0009205_abnormal_internal_male_genitalia_morphology	693	1.14859	0.156272	1
MP:0004852_decreased_testis_weight	218	1.27584	0.156429	1
GO:0050708_regulation_of_protein_secretion	292	1.23501	0.157066	1
MP:0006362_abnormal_male_germ_cell_morphology	493	1.17736	0.15718	1
GO:0097731_9+0_non-motile_cilium	69	1.53356	0.157508	1
GO:0046934_phosphatidylinositol-4,5-bisphosphate_3-kinase_activity	68	1.53356	0.157508	1
MP:0000242_impaired_fertilization	67	1.53356	0.157508	1
GO:1903522_regulation_of_blood_circulation	198	1.2893	0.158001	1
MP:0002208_abnormal_germ_cell_morphology	558	1.16547	0.158335	1
GO:0014706_striated_muscle_tissue_development	125	1.37068	0.158339	1
GO:1903900_regulation_of_viral_life_cycle	125	1.37068	0.158339	1
MP:0002492_decreased_IgE_level	59	1.57451	0.16053	1
MP:0008148_abnormal_sternocostal_joint_morphology	58	1.57451	0.16053	1
GO:0002221_pattern_recognition_receptor_signaling_pathway	99	1.42743	0.16055	1
GO:0034767_positive_regulation_of_ion_transmembrane_transport	97	1.42743	0.16055	1
GO:0050691_regulation_of_defense_response_to_virus_by_host	31	1.84049	0.160957	1
MP:0003970_abnormal_prolactin_level	31	1.84049	0.160957	1
MP:0005136_decreased_growth_hormone_level	31	1.84049	0.160957	1
MP:0002500_granulomatous_inflammation	31	1.84049	0.160957	1
MP:0004908_abnormal_seminal_vesicle_weight	31	1.84049	0.160957	1
MP:0002753_dilated_heart_left_ventricle	78	1.48277	0.162214	1
GO:0008277_regulation_of_G-protein_coupled_receptor_protein_signaling_pathway	109	1.4006	0.162549	1
GO:0042440_pigment_metabolic_process	49	1.63056	0.162646	1
MP:0005220_abnormal_exocrine_pancreas_morphology	49	1.63056	0.162646	1
MP:0000538_abnormal_urinary_bladder_morphology	49	1.63056	0.162646	1
MP:0008699_increased_interleukin-4_secretion	49	1.63056	0.162646	1
GO:0030097_hemopoiesis	281	1.23372	0.162769	1
GO:0007157_heterophilic_cell-cell_adhesion_via_plasma_membrane_cell_adhesion_molecules	40	1.71189	0.163202	1
GO:0071674_mononuclear_cell_migration	42	1.71189	0.163202	1
GO:0098531_transcription_factor_activity,_direct_ligand_regulated_sequence-specific_DNA_binding	41	1.71189	0.163202	1
MP:0008059_abnormal_podocyte_foot_process_morphology	40	1.71189	0.163202	1
MP:0000459_abnormal_presacral_vertebrae_morphology	270	1.23702	0.164256	1
MP:0001922_reduced_male_fertility	229	1.25872	0.165047	1
GO:1904064_positive_regulation_of_cation_transmembrane_transport	88	1.44367	0.165621	1
GO:1903561_extracellular_vesicle	89	1.44367	0.165621	1
GO:0001158_enhancer_sequence-specific_DNA_binding	68	1.51094	0.166457	1
MP:0001156_abnormal_spermatogenesis	539	1.1616	0.16853	1
GO:0032897_negative_regulation_of_viral_transcription	23	1.98427	0.169184	1
GO:0003230_cardiac_atrium_development	23	1.98427	0.169184	1
GO:0032689_negative_regulation_of_interferon-gamma_production	23	1.98427	0.169184	1
GO:0033344_cholesterol_efflux	23	1.98427	0.169184	1
GO:0010880_regulation_of_release_of_sequestered_calcium_ion_into_cytosol_by_sarcoplasmic_reticulum	23	1.98427	0.169184	1
GO:0070207_protein_homotrimerization	23	1.98427	0.169184	1
GO:0034377_plasma_lipoprotein_particle_assembly	24	1.98427	0.169184	1
GO:0072171_mesonephric_tubule_morphogenesis	23	1.98427	0.169184	1
GO:0019212_phosphatase_inhibitor_activity	24	1.98427	0.169184	1
MP:0008673_decreased_interleukin-13_secretion	23	1.98427	0.169184	1
MP:0000479_abnormal_enterocyte_morphology	24	1.98427	0.169184	1
MP:0005138_decreased_prolactin_level	23	1.98427	0.169184	1
MP:0008805_decreased_circulating_amylase_level	23	1.98427	0.169184	1
MP:0009053_abnormal_anal_canal_morphology	23	1.98427	0.169184	1
MP:0008682_decreased_interleukin-17_secretion	23	1.98427	0.169184	1
MP:0002335_decreased_airway_responsiveness	23	1.98427	0.169184	1
MP:0002346_abnormal_lymph_node_secondary_follicle_morphology	23	1.98427	0.169184	1
MP:0001596_hypotension	23	1.98427	0.169184	1
MP:0010179_rough_coat	23	1.98427	0.169184	1
MP:0009671_abnormal_uterus_physiology	23	1.98427	0.169184	1
GO:0006887_exocytosis	709	1.14002	0.170039	1
GO:0008289_lipid_binding	498	1.16753	0.170291	1
MP:0012774_abnormal_CD8-positive,_alpha-beta_memory_T_cell_number	59	1.54775	0.170298	1
MP:0010837_abnormal_CD8-positive,_alpha-beta_memory_T_cell_morphology	59	1.54775	0.170298	1
MP:0002727_decreased_circulating_insulin_level	263	1.23572	0.170309	1
MP:0009764_decreased_sensitivity_to_induced_morbidity/mortality	79	1.46369	0.170683	1
MP:0001145_abnormal_male_reproductive_system_morphology	709	1.13849	0.170743	1
MP:0009198_abnormal_male_genitalia_morphology	709	1.13849	0.170743	1
GO:0038093_Fc_receptor_signaling_pathway	118	1.36656	0.170811	1
MP:0002602_abnormal_eosinophil_cell_number	117	1.36656	0.170811	1
MP:0002059_abnormal_seminal_vesicle_morphology	118	1.36656	0.170811	1
MP:0020135_abnormal_heart_ventricle_wall_thickness	129	1.34897	0.171431	1
GO:0030016_myofibril	138	1.33396	0.171676	1
GO:0042268_regulation_of_cytolysis	15	2.28145	0.173115	1
GO:0042401_cellular_biogenic_amine_biosynthetic_process	16	2.28145	0.173115	1
GO:2000738_positive_regulation_of_stem_cell_differentiation	15	2.28145	0.173115	1
GO:0006525_arginine_metabolic_process	15	2.28145	0.173115	1
GO:0003156_regulation_of_animal_organ_formation	15	2.28145	0.173115	1
GO:0001614_purinergic_nucleotide_receptor_activity	15	2.28145	0.173115	1
GO:0015271_outward_rectifier_potassium_channel_activity	15	2.28145	0.173115	1
GO:0000146_microfilament_motor_activity	15	2.28145	0.173115	1
MP:0011925_abnormal_heart_echocardiography_feature	15	2.28145	0.173115	1
MP:0000571_interdigital_webbing	15	2.28145	0.173115	1
MP:0003649_decreased_heart_right_ventricle_size	15	2.28145	0.173115	1
MP:0004333_abnormal_utricular_macula_morphology	16	2.28145	0.173115	1
MP:0009378_abnormal_endoplasmic_reticulum_morphology	16	2.28145	0.173115	1
MP:0001144_vagina_atresia	15	2.28145	0.173115	1
MP:0009160_abnormal_pancreatic_acinar_cell_zymogen_granule_morphology	15	2.28145	0.173115	1
MP:0008723_impaired_eosinophil_recruitment	15	2.28145	0.173115	1
MP:0005218_abnormal_pancreatic_delta_cell_morphology	15	2.28145	0.173115	1
MP:0011697_vacuolated_lens	15	2.28145	0.173115	1
MP:0005353_abnormal_patella_morphology	15	2.28145	0.173115	1
MP:0004328_decreased_vestibular_hair_cell_number	15	2.28145	0.173115	1
MP:0003236_abnormal_lens_capsule_morphology	15	2.28145	0.173115	1
MP:0008603_decreased_circulating_interleukin-4_level	15	2.28145	0.173115	1
GO:0045071_negative_regulation_of_viral_genome_replication	50	1.59787	0.17341	1
GO:0055008_cardiac_muscle_tissue_morphogenesis	50	1.59787	0.17341	1
GO:0031225_anchored_component_of_membrane	51	1.59787	0.17341	1
GO:0032934_sterol_binding	50	1.59787	0.17341	1
MP:0001807_decreased_IgA_level	50	1.59787	0.17341	1
MP:0004425_abnormal_otolith_organ_morphology	51	1.59787	0.17341	1
GO:0050715_positive_regulation_of_cytokine_secretion	90	1.4272	0.173666	1
MP:0003109_short_femur	88	1.4272	0.173666	1
MP:0001547_abnormal_lipid_level	956	1.11777	0.174019	1
GO:1903170_negative_regulation_of_calcium_ion_transmembrane_transport	33	1.78293	0.174594	1
GO:0031279_regulation_of_cyclase_activity	33	1.78293	0.174594	1
GO:0032732_positive_regulation_of_interleukin-1_production	32	1.78293	0.174594	1
GO:0007588_excretion	32	1.78293	0.174594	1
GO:0032024_positive_regulation_of_insulin_secretion	33	1.78293	0.174594	1
MP:0002576_abnormal_enamel_morphology	32	1.78293	0.174594	1
MP:0008134_abnormal_Peyer's_patch_size	34	1.78293	0.174594	1
MP:0013327_abnormal_male_reproductive_gland_physiology	32	1.78293	0.174594	1
MP:0010835_increased_CD4-positive,_alpha-beta_memory_T_cell_number	32	1.78293	0.174594	1
GO:0006631_fatty_acid_metabolic_process	229	1.2476	0.174896	1
GO:0016597_amino_acid_binding	41	1.67006	0.175211	1
MP:0005036_diarrhea	41	1.67006	0.175211	1
MP:0002780_decreased_circulating_testosterone_level	42	1.67006	0.175211	1
MP:0011320_abnormal_glomerular_capillary_morphology	41	1.67006	0.175211	1
MP:0002344_abnormal_lymph_node_B_cell_domain_morphology	41	1.67006	0.175211	1
MP:0002090_abnormal_vision	69	1.48897	0.17564	1
GO:0007548_sex_differentiation	103	1.39817	0.175717	1
GO:0043271_negative_regulation_of_ion_transport	99	1.39817	0.175717	1
GO:0043903_regulation_of_symbiosis,_encompassing_mutualism_through_parasitism	178	1.28367	0.175781	1
MP:0001117_absent_gametes	170	1.29199	0.176645	1
GO:0006766_vitamin_metabolic_process	108	1.37453	0.177054	1
GO:0005215_transporter_activity	1097	1.10871	0.177567	1
GO:1903531_negative_regulation_of_secretion_by_cell	118	1.35491	0.177835	1
GO:0004252_serine-type_endopeptidase_activity	124	1.35491	0.177835	1
GO:0002224_toll-like_receptor_signaling_pathway	82	1.4451	0.179358	1
GO:0004553_hydrolase_activity,_hydrolyzing_O-glycosyl_compounds	80	1.4451	0.179358	1
MP:0002411_decreased_susceptibility_to_bacterial_infection	80	1.4451	0.179358	1
GO:0010927_cellular_component_assembly_involved_in_morphogenesis	60	1.52189	0.180328	1
GO:0038095_Fc-epsilon_receptor_signaling_pathway	61	1.52189	0.180328	1
MP:0005011_increased_eosinophil_cell_number	60	1.52189	0.180328	1
MP:0004509_abnormal_pelvic_girdle_bone_morphology	60	1.52189	0.180328	1
GO:0051249_regulation_of_lymphocyte_activation	286	1.21599	0.180624	1
GO:0097730_non-motile_cilium	91	1.4111	0.181895	1
GO:0043230_extracellular_organelle	91	1.4111	0.181895	1
GO:0015238_drug_transmembrane_transporter_activity	91	1.4111	0.181895	1
MP:0000436_abnormal_head_movements	91	1.4111	0.181895	1
MP:0000280_thin_ventricular_wall	90	1.4111	0.181895	1
GO:0046903_secretion	869	1.11958	0.183351	1
MP:0002675_asthenozoospermia	160	1.29312	0.183506	1
MP:0001408_stereotypic_behavior	163	1.29312	0.183506	1
GO:0048705_skeletal_system_morphogenesis	101	1.38398	0.183551	1
GO:0032652_regulation_of_interleukin-1_production	51	1.56646	0.18447	1
GO:2000736_regulation_of_stem_cell_differentiation	52	1.56646	0.18447	1
GO:0016684_oxidoreductase_activity,_acting_on_peroxide_as_acceptor	52	1.56646	0.18447	1
MP:0005326_abnormal_podocyte_morphology	51	1.56646	0.18447	1
MP:0005336_abnormal_inguinal_fat_pad_morphology	51	1.56646	0.18447	1
MP:0011497_abnormal_glomerular_capsule_visceral_layer_morphology	51	1.56646	0.18447	1
GO:0016209_antioxidant_activity	72	1.46764	0.185048	1
MP:0004850_abnormal_testis_weight	234	1.23668	0.185054	1
GO:0030574_collagen_catabolic_process	26	1.90157	0.185638	1
GO:2000352_negative_regulation_of_endothelial_cell_apoptotic_process	24	1.90157	0.185638	1
GO:0050718_positive_regulation_of_interleukin-1_beta_secretion	24	1.90157	0.185638	1
GO:0030316_osteoclast_differentiation	24	1.90157	0.185638	1
GO:0002479_antigen_processing_and_presentation_of_exogenous_peptide_antigen_via_MHC_class_I,_TAP-dependent	25	1.90157	0.185638	1
GO:0010719_negative_regulation_of_epithelial_to_mesenchymal_transition	24	1.90157	0.185638	1
GO:0051452_intracellular_pH_reduction	24	1.90157	0.185638	1
GO:0019233_sensory_perception_of_pain	24	1.90157	0.185638	1
GO:0016702_oxidoreductase_activity,_acting_on_single_donors_with_incorporation_of_molecular_oxygen,_incorporation_of_two_atoms_of_oxygen	24	1.90157	0.185638	1
GO:0001205_transcriptional_activator_activity,_RNA_polymerase_II_distal_enhancer_sequence-specific_DNA_binding	24	1.90157	0.185638	1
GO:0051119_sugar_transmembrane_transporter_activity	24	1.90157	0.185638	1
MP:0003315_abnormal_perineum_morphology	24	1.90157	0.185638	1
MP:0012143_decreased_a_wave_amplitude	25	1.90157	0.185638	1
MP:0011349_abnormal_renal_glomerulus_basement_membrane_thickness	24	1.90157	0.185638	1
MP:0009285_increased_gonadal_fat_pad_weight	24	1.90157	0.185638	1
MP:0008456_abnormal_retinal_rod_cell_outer_segment_morphology	24	1.90157	0.185638	1
MP:0008875_abnormal_xenobiotic_pharmacokinetics	24	1.90157	0.185638	1
MP:0002389_abnormal_Peyer's_patch_follicle_morphology	24	1.90157	0.185638	1
GO:0015711_organic_anion_transport	306	1.20324	0.18565	1
GO:1901698_response_to_nitrogen_compound	602	1.14235	0.18635	1
MP:0009763_increased_sensitivity_to_induced_morbidity/mortality	277	1.21407	0.187292	1
GO:1903530_regulation_of_secretion_by_cell	472	1.16106	0.187488	1
GO:2001259_positive_regulation_of_cation_channel_activity	42	1.63022	0.187567	1
GO:0051051_negative_regulation_of_transport	318	1.19754	0.187955	1
GO:0003690_double-stranded_DNA_binding	721	1.12854	0.188074	1
GO:0015672_monovalent_inorganic_cation_transport	248	1.22772	0.188335	1
GO:0070206_protein_trimerization	33	1.72882	0.188653	1
GO:0046620_regulation_of_organ_growth	33	1.72882	0.188653	1
GO:0045824_negative_regulation_of_innate_immune_response	33	1.72882	0.188653	1
GO:0008519_ammonium_transmembrane_transporter_activity	33	1.72882	0.188653	1
MP:0000418_focal_hair_loss	33	1.72882	0.188653	1
MP:0008181_increased_marginal_zone_B_cell_number	33	1.72882	0.188653	1
MP:0001929_abnormal_gametogenesis	654	1.13377	0.190259	1
MP:0002784_abnormal_Sertoli_cell_morphology	61	1.49687	0.190608	1
GO:0050870_positive_regulation_of_T_cell_activation	154	1.29441	0.190734	1
MP:0001124_abnormal_gametes	438	1.16477	0.190958	1
MP:0009230_abnormal_sperm_head_morphology	101	1.37008	0.191547	1
MP:0005410_abnormal_fertilization	100	1.37008	0.191547	1
GO:0071248_cellular_response_to_metal_ion	111	1.34941	0.192165	1
GO:0006700_C21-steroid_hormone_biosynthetic_process	16	2.1388	0.194024	1
GO:0030322_stabilization_of_membrane_potential	16	2.1388	0.194024	1
GO:0051131_chaperone-mediated_protein_complex_assembly	17	2.1388	0.194024	1
GO:0039535_regulation_of_RIG-I_signaling_pathway	16	2.1388	0.194024	1
GO:0032516_positive_regulation_of_phosphoprotein_phosphatase_activity	16	2.1388	0.194024	1
GO:0032753_positive_regulation_of_interleukin-4_production	16	2.1388	0.194024	1
GO:0010744_positive_regulation_of_macrophage_derived_foam_cell_differentiation	16	2.1388	0.194024	1
GO:2000678_negative_regulation_of_transcription_regulatory_region_DNA_binding	16	2.1388	0.194024	1
GO:2000641_regulation_of_early_endosome_to_late_endosome_transport	17	2.1388	0.194024	1
GO:0051953_negative_regulation_of_amine_transport	16	2.1388	0.194024	1
GO:0032743_positive_regulation_of_interleukin-2_production	17	2.1388	0.194024	1
GO:0051590_positive_regulation_of_neurotransmitter_transport	17	2.1388	0.194024	1
GO:1905209_positive_regulation_of_cardiocyte_differentiation	16	2.1388	0.194024	1
GO:0090208_positive_regulation_of_triglyceride_metabolic_process	16	2.1388	0.194024	1
GO:0009309_amine_biosynthetic_process	17	2.1388	0.194024	1
GO:0034364_high-density_lipoprotein_particle	18	2.1388	0.194024	1
GO:0004935_adrenergic_receptor_activity	17	2.1388	0.194024	1
GO:0016502_nucleotide_receptor_activity	16	2.1388	0.194024	1
GO:0022841_potassium_ion_leak_channel_activity	16	2.1388	0.194024	1
MP:0000539_distended_urinary_bladder	16	2.1388	0.194024	1
MP:0001496_audiogenic_seizures	16	2.1388	0.194024	1
MP:0008935_decreased_mean_platelet_volume	17	2.1388	0.194024	1
MP:0008122_decreased_myeloid_dendritic_cell_number	16	2.1388	0.194024	1
MP:0005102_abnormal_iris_pigmentation	16	2.1388	0.194024	1
MP:0003069_abnormal_superior_semicircular_canal_morphology	16	2.1388	0.194024	1
MP:0010913_abnormal_neuroendocrine_cell_morphology	16	2.1388	0.194024	1
GO:0016053_organic_acid_biosynthetic_process	268	1.21203	0.19427	1
GO:0046394_carboxylic_acid_biosynthetic_process	268	1.21203	0.19427	1
MP:0003936_abnormal_reproductive_system_development	71	1.4469	0.194673	1
MP:0001155_arrest_of_spermatogenesis	176	1.26914	0.194779	1
GO:0005773_vacuole	551	1.14394	0.195232	1
GO:0001505_regulation_of_neurotransmitter_levels	204	1.24421	0.195839	1
MP:0002160_abnormal_reproductive_system_morphology	1116	1.09896	0.197176	1
GO:0001816_cytokine_production	82	1.40929	0.197296	1
GO:0043902_positive_regulation_of_multi-organism_process	132	1.30754	0.199185	1
GO:0048545_response_to_steroid_hormone	102	1.35645	0.199699	1
MP:0005061_abnormal_eosinophil_morphology	121	1.32114	0.199735	1
GO:0030658_transport_vesicle_membrane	117	1.33719	0.199939	1
GO:0005267_potassium_channel_activity	113	1.33719	0.199939	1
MP:0008022_dilated_heart_ventricle	112	1.33719	0.199939	1
GO:0008584_male_gonad_development	45	1.59223	0.200248	1
GO:0018958_phenol-containing_compound_metabolic_process	44	1.59223	0.200248	1
MP:0009750_impaired_behavioral_response_to_addictive_substance	43	1.59223	0.200248	1
MP:0011310_abnormal_kidney_capillary_morphology	43	1.59223	0.200248	1
MP:0008164_abnormal_B-1a_B_cell_morphology	43	1.59223	0.200248	1
MP:0008551_abnormal_circulating_interferon-gamma_level	64	1.47266	0.201128	1
GO:0032940_secretion_by_cell	832	1.11369	0.201234	1
GO:0065005_protein-lipid_complex_assembly	26	1.82532	0.202581	1
GO:0043949_regulation_of_cAMP-mediated_signaling	26	1.82532	0.202581	1
GO:0045761_regulation_of_adenylate_cyclase_activity	26	1.82532	0.202581	1
GO:0060314_regulation_of_ryanodine-sensitive_calcium-release_channel_activity	25	1.82532	0.202581	1
MP:0008883_abnormal_enterocyte_proliferation	25	1.82532	0.202581	1
MP:0020154_impaired_humoral_immune_response	26	1.82532	0.202581	1
MP:0004910_decreased_seminal_vesicle_weight	25	1.82532	0.202581	1
MP:0006173_abnormal_myeloid_dendritic_cell_morphology	25	1.82532	0.202581	1
MP:0005159_azoospermia	164	1.269	0.202584	1
GO:0055010_ventricular_cardiac_muscle_tissue_morphogenesis	34	1.67789	0.203099	1
GO:2001258_negative_regulation_of_cation_channel_activity	35	1.67789	0.203099	1
GO:0071322_cellular_response_to_carbohydrate_stimulus	34	1.67789	0.203099	1
MP:0003073_abnormal_metacarpal_bone_morphology	34	1.67789	0.203099	1
MP:0005184_abnormal_circulating_progesterone_level	34	1.67789	0.203099	1
MP:0008346_increased_gamma-delta_T_cell_number	34	1.67789	0.203099	1
MP:0001284_absent_vibrissae	35	1.67789	0.203099	1
GO:0055002_striated_muscle_cell_development	72	1.42674	0.204506	1
MP:0002463_abnormal_neutrophil_physiology	145	1.28669	0.205328	1
GO:0034764_positive_regulation_of_transmembrane_transport	133	1.29757	0.206434	1
GO:0015103_inorganic_anion_transmembrane_transporter_activity	133	1.29757	0.206434	1
GO:0008237_metallopeptidase_activity	137	1.29757	0.206434	1
MP:0006315_abnormal_urine_protein_level	123	1.31025	0.207299	1
GO:1903037_regulation_of_leukocyte_cell-cell_adhesion	208	1.23189	0.207416	1
GO:0048644_muscle_organ_morphogenesis	53	1.50721	0.207423	1
GO:0060415_muscle_tissue_morphogenesis	53	1.50721	0.207423	1
MP:0005407_hyperalgesia	55	1.50721	0.207423	1
MP:0005669_increased_circulating_leptin_level	93	1.36489	0.207626	1
MP:0003186_abnormal_redox_activity	113	1.32519	0.207853	1
MP:0004937_dilated_heart	164	1.26115	0.209145	1
MP:0002079_increased_circulating_insulin_level	163	1.26115	0.209145	1
GO:0070011_peptidase_activity,_acting_on_L-amino_acid_peptides	481	1.14588	0.210147	1
GO:0097006_regulation_of_plasma_lipoprotein_particle_levels	64	1.44922	0.211874	1
GO:0030217_T_cell_differentiation	63	1.44922	0.211874	1
MP:0005090_increased_double-negative_T_cell_number	63	1.44922	0.211874	1
GO:0046872_metal_ion_binding	718	1.11667	0.212189	1
MP:0013206_abnormal_motile_cilium_morphology	144	1.27764	0.212402	1
GO:0046546_development_of_primary_male_sexual_characteristics	46	1.55597	0.213232	1
GO:0051187_cofactor_catabolic_process	44	1.55597	0.213232	1
GO:0030301_cholesterol_transport	44	1.55597	0.213232	1
MP:0009698_heart_hemorrhage	45	1.55597	0.213232	1
MP:0003704_abnormal_hair_follicle_development	44	1.55597	0.213232	1
MP:0004985_decreased_osteoclast_cell_number	44	1.55597	0.213232	1
MP:0020148_abnormal_sensitivity_to_induced_morbidity/mortality	368	1.16502	0.213467	1
GO:0060537_muscle_tissue_development	133	1.28776	0.213802	1
GO:0030018_Z_disc	73	1.40713	0.214537	1
GO:0007263_nitric_oxide_mediated_signal_transduction	17	2.01292	0.215511	1
GO:0036149_phosphatidylinositol_acyl-chain_remodeling	17	2.01292	0.215511	1
GO:1904355_positive_regulation_of_telomere_capping	17	2.01292	0.215511	1
GO:0007035_vacuolar_acidification	17	2.01292	0.215511	1
GO:0010881_regulation_of_cardiac_muscle_contraction_by_regulation_of_the_release_of_sequestered_calcium_ion	17	2.01292	0.215511	1
GO:0007213_G-protein_coupled_acetylcholine_receptor_signaling_pathway	17	2.01292	0.215511	1
GO:0043046_DNA_methylation_involved_in_gamete_generation	17	2.01292	0.215511	1
GO:0034375_high-density_lipoprotein_particle_remodeling	17	2.01292	0.215511	1
GO:0031362_anchored_component_of_external_side_of_plasma_membrane	18	2.01292	0.215511	1
GO:0044217_other_organism_part	17	2.01292	0.215511	1
GO:0044216_other_organism_cell	17	2.01292	0.215511	1
GO:0044215_other_organism	17	2.01292	0.215511	1
GO:0004745_retinol_dehydrogenase_activity	17	2.01292	0.215511	1
GO:0047617_acyl-CoA_hydrolase_activity	17	2.01292	0.215511	1
GO:0035586_purinergic_receptor_activity	17	2.01292	0.215511	1
MP:0004659_abnormal_odontoid_process_morphology	17	2.01292	0.215511	1
MP:0012082_delayed_heart_development	17	2.01292	0.215511	1
MP:0004374_bowed_radius	17	2.01292	0.215511	1
MP:0011458_abnormal_urine_chloride_ion_level	17	2.01292	0.215511	1
MP:0003157_impaired_muscle_relaxation	17	2.01292	0.215511	1
MP:0008484_decreased_spleen_germinal_center_size	17	2.01292	0.215511	1
MP:0008177_increased_germinal_center_B_cell_number	17	2.01292	0.215511	1
MP:0002543_brachyphalangia	17	2.01292	0.215511	1
MP:0002712_increased_circulating_glucagon_level	17	2.01292	0.215511	1
MP:0005137_increased_growth_hormone_level	17	2.01292	0.215511	1
MP:0008617_increased_circulating_interleukin-12_level	18	2.01292	0.215511	1
MP:0001195_flaky_skin	17	2.01292	0.215511	1
MP:0011228_abnormal_vitamin_D_level	17	2.01292	0.215511	1
MP:0008089_abnormal_T-helper_2_cell_number	17	2.01292	0.215511	1
GO:0045619_regulation_of_lymphocyte_differentiation	104	1.32999	0.216455	1
GO:0046879_hormone_secretion	35	1.62988	0.217899	1
GO:0072080_nephron_tubule_development	35	1.62988	0.217899	1
GO:0033572_transferrin_transport	36	1.62988	0.217899	1
[truncated: 9,957 more rows]

## Sheet: Supp Table 5
Term	N genes	Odds Ratio	P	Padj
[truncated: 11,628 more rows]

## Sheet: Supp Table 6
Supplementary Table 6: Schizophrenia, Early Midfetal 1
[truncated: 14 more rows]

[truncated: 4 more sheets: Supp Table 7, Supp Table 8, Supp Table 9, Supp Table 10]
